# Supplementary material for: Integrator enforces the fidelity of transcriptional termination at protein-coding genes
Source: Sci Adv. 2021 Nov 3;7(45):eabe3393. doi: 10.1126/sciadv.abe3393 (PMC8565846; doi:10.1126/sciadv.abe3393)
Supplement: Supplementary file 2 — Tables S1 and S2 [file sciadv.abe3393_tables_s1_and_s2.zip]

Archive with 2 entries (2 files):
- sciadv.abe3393_table_s1.xlsx
- sciadv.abe3393_table_s2.xlsx
