# Supplementary material for: Integrator enforces the fidelity of transcriptional termination at protein-coding genes
Source: Sci Adv. 2021 Nov 3;7(45):eabe3393. doi: 10.1126/sciadv.abe3393 (PMC8565846; doi:10.1126/sciadv.abe3393)
Supplement: Supplementary file 2 — Tables S1 and S2 [file sciadv.abe3393_tables_s1_and_s2.zip › sciadv.abe3393_table_s1.xlsx]

## Sheet: Extension_using_proseq_data
gene_name	chr	Extension_start	Extension_end	Extension_lenght_proseq_nodox_ints11	Extension_lenght_proseq_dox_ints11	mean_ratio_dox_proseq_cpm_x_nodox_proseq_cpm_at_extended_region	proseq_dox_region_ext_mean_cpm_ints11	proseq_nodox_region_ext_mean_cpm_ints11	strand	RNA_seq_gene_foldachange_non_x_dox_ints11	RNA_SEQ_Fold_change_direction_ints11_dox_x_nodox	PROSEQ_CPM_MEAN_DOX_NONDOX_LOG_ratio_first_500_NUCLEOTIDES	ext_enhancer	len_ext	ratio_dox_nodox_ext_len	groups_by_proseq_ratio_dox_nodox_at_extension_region
VWA5A	chr11	124018428	124028174	1987	9746	inf	0.0114331	0	+	1.6575	UP	-2.51577	not_enhancer	9746	4.90488	high
C19orf66	chr19	10203928	10214579	5671	10651	inf	0.0152883	0	+	-1.70838	DOWN	0.883517	not_enhancer	10651	1.87815	high
ZNF561	chr19	9701625	9715356	690	13731	inf	0.011662	0	-	0.407824	UP	-1.6287	not_enhancer	13731	19.9	high
HEBP2	chr6	138743334	138752634	2558	9300	inf	0.0195415	0	+	0.629296	UP	-2.01938	enhancer_at_extension	9300	3.63565	high
SPNS1	chr16	28995869	29021384	10196	25515	inf	0.0102315	0	+	-1.03828	DOWN	-0.716359	not_enhancer	25515	2.50245	high
CT83	chrX	115491308	115592849	31611	101541	9.19794	0.022691	3.86364e-05	-	-0.511962	DOWN	-0.776474	not_enhancer	101541	3.2122	high
NECAB3	chr20	32189483	32244893	19134	55410	8.86461	0.0392111	8.41193e-05	-	-0.655091	DOWN	0.19074	not_enhancer	55410	2.89589	high
GEM	chr8	95246083	95261481	3877	15398	8.84196	0.0804458	0.000175311	-	2.59049	UP	-2.88961	not_enhancer	15398	3.97163	high
HCCS	chrX	11141198	11219718	23697	78520	8.4819	0.0129169	3.61286e-05	+	-0.29462	DOWN	-0.313275	not_enhancer	78520	3.3135	high
UBXN11	chr1	26575663	26607819	5674	32156	8.02694	0.0159111	6.1003e-05	-	-0.649121	DOWN	0.777371	not_enhancer	32156	5.66725	high
AP5Z1	chr7	4833943	4870762	7970	36819	7.57118	0.0146521	7.70457e-05	+	0.956477	UP	-0.437834	not_enhancer	36819	4.6197	high
AOC2	chr17	41002724	41049478	10169	46754	7.33526	0.0402019	0.000248951	+	1.32663	UP	-1.4193	not_enhancer	46754	4.5977	high
HMGCS1	chr5	43265759	43289497	12454	23738	7.12185	0.0439964	0.000315884	-	0.633053	UP	0.386935	not_enhancer	23738	1.90605	high
RFXANK	chr19	19312678	19331540	8203	18862	7.06359	0.0146619	0.000109607	+	-1.72085	DOWN	-0.369758	not_enhancer	18862	2.2994	high
GNA11	chr19	3124002	3137909	4817	13907	7.05698	0.0271601	0.00020397	+	-0.385324	DOWN	1.44444	not_enhancer	13907	2.88707	high
ETV4	chr17	41593812	41605212	4545	11400	6.98884	0.0218555	0.000172071	-	2.56645	UP	-3.70758	not_enhancer	11400	2.50825	high
ARFGAP1	chr20	61921142	61968690	9777	47548	6.80783	0.0509813	0.000455039	+	0.810953	UP	-0.353661	not_enhancer	47548	4.86325	high
PTPLA	chr10	17565004	17631958	14189	66954	6.6946	0.0121387	0.000117192	-	-0.517027	DOWN	1.09527	not_enhancer	66954	4.71873	high
TWF2	chr3	52238667	52262626	6110	23959	6.63888	0.0202721	0.000203422	-	-0.716139	DOWN	0.235511	not_enhancer	23959	3.92128	high
OAZ1	chr19	2273487	2328613	18635	55126	6.6312	0.276991	0.00279431	+	-1.02407	DOWN	0.876259	enhancer_at_extension	55126	2.9582	high
C17orf89	chr17	79215081	79248875	12549	33794	6.60154	0.0178225	0.00018353	+	-0.57656	DOWN	0.487103	not_enhancer	33794	2.69296	high
ARID5A	chr2	97218375	97232534	5514	14159	6.58978	0.0281265	0.000292007	+	0.624375	UP	-0.173968	not_enhancer	14159	2.56783	high
CTDSP1	chr2	219270664	219285234	4455	14570	6.55148	0.0448813	0.000478493	+	-1.33926	DOWN	0.93033	not_enhancer	14570	3.27048	high
BAK1	chr6	33509434	33540329	7941	30895	6.51264	0.0333464	0.000365216	-	1.003	UP	-0.124915	not_enhancer	30895	3.89057	high
ZNF532	chr18	56653712	56663965	4729	10253	6.48897	0.0181095	0.00020162	+	0.525487	UP	0.0168286	not_enhancer	10253	2.16811	high
IMPDH1	chr7	128015407	128032331	8898	16924	6.48644	0.0506171	0.000564527	-	-0.490313	DOWN	0.839926	not_enhancer	16924	1.902	high
FADS3	chr11	61611078	61640991	5304	29913	6.27204	0.0309047	0.0003999	-	-0.956318	DOWN	-0.268964	not_enhancer	29913	5.63971	high
C19orf60	chr19	18703146	18747774	25557	44628	6.21137	0.0596471	0.00080497	+	-1.12254	DOWN	0.0934666	not_enhancer	44628	1.74621	high
DCAF13	chr8	104455681	104514911	27577	59230	6.20304	0.0189574	0.000257323	+	0.167919	UP	0.479762	enhancer_at_extension	59230	2.1478	high
NCOR2	chr12	124766588	124808961	17610	42373	6.16017	0.0819755	0.00114627	-	1.13795	UP	0.29238	not_enhancer	42373	2.40619	high
SDCBP	chr8	59495419	59516567	8584	21148	6.04379	0.0539952	0.000818455	+	0.186091	UP	-0.118282	not_enhancer	21148	2.46365	high
KDM5C	chrX	53179163	53220503	12409	41340	6.03454	0.0482796	0.000736521	-	-0.41122	DOWN	0.943701	not_enhancer	41340	3.33145	high
GRN	chr17	42430470	42439639	4592	9169	6.01886	0.0146189	0.000225453	+	0.963691	UP	-0.685429	not_enhancer	9169	1.99673	high
UBXN6	chr19	4430932	4444996	8609	14064	6.00725	0.0179431	0.000278955	-	-0.46922	DOWN	-0.214313	not_enhancer	14064	1.63364	high
BTBD6	chr14	105717430	105731193	7050	13763	5.968	0.0129013	0.000206104	+	-1.24181	DOWN	0.56043	not_enhancer	13763	1.9522	high
HAUS7	chrX	152680272	152713124	7697	32852	5.9626	0.0214196	0.000343471	-	-1.31953	DOWN	0.846939	not_enhancer	32852	4.26816	high
PTCH2	chr1	45282239	45285516	2912	3277	5.94984	0.669709	0.0108344	-	1.27605	UP	-2.06878	not_enhancer	3277	1.12534	high
CYB561D2	chr3	50395891	50457211	13205	61320	5.94561	0.0178215	0.000289159	+	-0.935938	DOWN	-0.135071	not_enhancer	61320	4.6437	high
RASGEF1A	chr10	43680488	43689983	3209	9495	5.90823	0.0170722	0.000284271	-	-0.864541	DOWN	0.728987	not_enhancer	9495	2.95887	high
ZNF222	chr19	44537265	44546564	4679	9299	5.89567	0.0132348	0.000222302	+	1.04771	UP	0.41423	not_enhancer	9299	1.98739	high
SSR4	chrX	153063960	153081559	12208	17599	5.88457	0.106679	0.00180571	+	0.728209	UP	-0.772233	not_enhancer	17599	1.4416	high
SH3BP5L	chr1	249079285	249104648	13661	25363	5.86653	0.0169313	0.000290194	-	0.92567	UP	0.233482	not_enhancer	25363	1.8566	high
SLC25A11	chr17	4769441	4840425	30315	70984	5.86239	0.0501902	0.000862711	-	-1.82465	DOWN	0.535953	not_enhancer	70984	2.34155	high
FTL	chr19	49470135	49477943	4157	7808	5.83798	0.0130422	0.000228006	+	-0.222106	DOWN	-0.396098	not_enhancer	7808	1.87828	high
MRPL46	chr15	88977641	89002707	11505	25066	5.82684	0.0105548	0.000185951	-	0.317536	UP	-0.0674151	not_enhancer	25066	2.1787	high
SRSF6	chr20	42092245	42136319	15342	44074	5.79414	0.0991395	0.00178664	+	-0.576298	DOWN	0.791807	not_enhancer	44074	2.87277	high
FASN	chr17	80023764	80036214	6005	12450	5.78942	0.100385	0.00181501	-	-0.604966	DOWN	0.65686	not_enhancer	12450	2.07327	high
UBALD2	chr17	74267375	74306598	12634	39223	5.789	0.0183221	0.00033137	+	-0.784946	DOWN	1.36508	not_enhancer	39223	3.10456	high
ST3GAL4	chr11	126310239	126519431	51818	209192	5.78884	0.0308484	0.000557981	+	-1.25037	DOWN	-0.367543	enhancer_at_extension	209192	4.03705	high
TELO2	chr16	1560458	1578688	10554	18230	5.73121	0.0383878	0.000722647	+	-1.69084	DOWN	1.05075	not_enhancer	18230	1.72731	high
FDXR	chr17	72807954	72858619	23958	50665	5.73016	0.0233798	0.000440445	-	-0.963178	DOWN	-0.696242	not_enhancer	50665	2.11474	high
TMEM63B	chr6	44123256	44136271	4837	13015	5.70088	0.0183392	0.000352568	+	-1.43113	DOWN	-0.128827	not_enhancer	13015	2.69072	high
CDC42BPG	chr11	64578767	64590859	6477	12092	5.54801	0.0151797	0.000324448	-	1.17985	UP	-0.247399	not_enhancer	12092	1.86691	high
ANXA1	chr9	75785309	75803873	11067	18564	5.54571	0.049361	0.00105672	+	1.57449	UP	-1.1233	not_enhancer	18564	1.67742	high
CBLL1	chr7	107402112	107436482	15580	34370	5.54296	0.0143488	0.000307765	+	0.431621	UP	0.479648	not_enhancer	34370	2.20603	high
ABCC2	chr10	101611949	101621064	4715	9115	5.49961	0.0188644	0.000416962	+	0.572817	UP	-1.00557	not_enhancer	9115	1.93319	high
GRB10	chr7	50648642	50657760	5131	9118	5.47708	0.0149061	0.000334656	-	-1.57222	DOWN	-0.390602	not_enhancer	9118	1.77704	high
DPH3	chr3	16275201	16299485	8966	24284	5.43674	0.0271234	0.000626212	-	-0.544577	DOWN	-0.0225144	not_enhancer	24284	2.70845	high
TSPAN17	chr5	176086058	176107775	5925	21717	5.42692	0.0194288	0.000451628	+	-2.02855	DOWN	1.30695	not_enhancer	21717	3.66532	high
PRKAR1A	chr17	66547460	66553656	5501	6196	5.41327	0.101732	0.00238726	+	-0.459951	DOWN	-3.2457	not_enhancer	6196	1.12634	high
SRFBP1	chr5	121411265	121503882	22556	92617	5.40196	0.019337	0.000457339	+	0.280042	UP	-2.57021	not_enhancer	92617	4.10609	high
CALCOCO1	chr12	54085543	54104903	6869	19360	5.3904	0.0343088	0.000817964	-	-1.5463	DOWN	0.308034	not_enhancer	19360	2.81846	high
STX4	chr16	31054296	31081481	13429	27185	5.35901	0.0640376	0.00156031	+	-0.563998	DOWN	0.649341	enhancer_at_extension	27185	2.02435	high
HES4	chr1	913041	934342	10727	21301	5.35826	0.116197	0.00283268	-	-1.00646	DOWN	-0.669548	not_enhancer	21301	1.98574	high
TFG	chr3	100467810	100513054	19264	45244	5.34313	0.0180742	0.000445263	+	0.659457	UP	-0.597856	enhancer_at_extension	45244	2.34863	high
C7orf63	chr7	89940377	89960140	3808	19763	5.30268	0.0113306	0.00028707	+	1.13569	UP	-0.180768	enhancer_at_extension	19763	5.18986	high
PARP12	chr7	139678994	139723544	15242	44550	5.29706	0.0293975	0.000747715	-	-1.04323	DOWN	1.15901	not_enhancer	44550	2.92284	high
TAF1C	chr16	84197402	84211458	6746	14056	5.27852	0.0257421	0.000663212	-	1.04553	UP	0.503282	not_enhancer	14056	2.08361	high
NDUFS3	chr11	47606114	47637530	11923	31416	5.23798	0.0117825	0.000312212	+	-0.530978	DOWN	0.211	not_enhancer	31416	2.63491	high
RECQL5	chr17	73596535	73622925	11316	26390	5.21096	0.0240963	0.000650571	-	-0.582398	DOWN	-0.0285664	not_enhancer	26390	2.3321	high
ZNF276	chr16	89807311	89828377	8975	21066	5.16555	0.0237558	0.000661885	+	0.330106	UP	-0.318035	not_enhancer	21066	2.34719	high
TNFRSF11B	chr8	119919591	119935796	3167	16205	5.16324	0.037962	0.00105939	-	2.14406	UP	-1.62302	not_enhancer	16205	5.11683	high
FAM98C	chr19	38899728	38937950	14457	38222	5.13442	0.0130136	0.000370496	+	-0.795853	DOWN	0.840873	not_enhancer	38222	2.64384	high
ARFRP1	chr20	62291766	62329996	28464	38230	5.07676	0.213245	0.00631865	-	-0.871399	DOWN	1.10619	not_enhancer	38230	1.3431	high
ICAM5	chr19	10407454	10422494	4008	15040	5.0695	0.0282327	0.000840777	+	-2.08986	DOWN	1.55639	enhancer_at_extension	15040	3.7525	high
POLD2	chr7	44122140	44154286	15473	32146	5.06808	0.133731	0.00398646	-	-2.60543	DOWN	0.768555	not_enhancer	32146	2.07755	high
FOXP4	chr6	41570122	41584392	3351	14270	5.05278	0.0180059	0.00054247	+	0.992461	UP	0.615265	not_enhancer	14270	4.25843	high
MDM2	chr12	69239214	69267634	14072	28420	4.99933	0.0593953	0.00185697	+	0.302418	UP	-0.28042	enhancer_at_extension	28420	2.01961	high
EBNA1BP2	chr1	43605313	43629846	11858	24533	4.98827	0.0161816	0.000509803	-	-0.491185	DOWN	0.519998	not_enhancer	24533	2.0689	high
PDRG1	chr20	30509813	30532758	10731	22945	4.97887	0.0182031	0.000577239	-	1.87304	UP	0.435236	not_enhancer	22945	2.1382	high
GIPC1	chr19	14565161	14588572	10461	23411	4.97791	0.0171747	0.000544993	-	-0.798365	DOWN	1.35549	not_enhancer	23411	2.23793	high
FIBCD1	chr9	133764958	133777825	8013	12867	4.94536	0.0223206	0.00072444	-	0.434474	UP	1.73206	not_enhancer	12867	1.60577	high
AAMP	chr2	219105352	219128850	8749	23498	4.93975	0.0153726	0.00050088	-	-0.948806	DOWN	0.413161	not_enhancer	23498	2.68579	high
IPO4	chr14	24616780	24649425	19979	32645	4.9323	0.149482	0.00489573	-	-1.90272	DOWN	0.310578	not_enhancer	32645	1.63397	high
SNX17	chr2	27599995	27610550	7066	10555	4.88346	0.0350703	0.00118815	+	-1.23607	DOWN	0.148067	not_enhancer	10555	1.49377	high
CLPB	chr11	71972976	72003469	11716	30493	4.86629	0.0133748	0.000458554	-	-0.329983	DOWN	-0.258626	not_enhancer	30493	2.60268	high
PDE2A	chr11	72270323	72287185	12409	16862	4.8623	0.0584348	0.00200897	-	-1.5338	DOWN	-0.355832	not_enhancer	16862	1.35885	high
ZNF266	chr19	9514569	9523272	5126	8703	4.85828	0.0105319	0.000363094	-	-0.653841	DOWN	-0.0339302	not_enhancer	8703	1.69782	high
TNIP1	chr5	150349675	150409506	25390	59831	4.8349	0.0140438	0.000492077	-	-1.33469	DOWN	0.0444969	not_enhancer	59831	2.35648	high
C17orf62	chr17	80379936	80400465	15168	20529	4.82049	0.104927	0.00371342	-	-1.45301	DOWN	1.03573	not_enhancer	20529	1.35344	high
TARBP2	chr12	53900215	53923286	7803	23071	4.81366	0.0135377	0.000481382	+	1.09954	UP	-0.096203	not_enhancer	23071	2.95668	high
SMARCB1	chr22	24176703	24195996	8503	19293	4.7997	0.0533038	0.00191384	+	0.585132	UP	0.16261	not_enhancer	19293	2.26896	high
SLCO4A1	chr20	61317137	61328123	7000	10986	4.79956	0.156059	0.0056037	+	-0.871702	DOWN	-3.63679	enhancer_at_extension	10986	1.56943	high
C1orf27	chr1	186390510	186475936	11294	85426	4.79561	0.0223219	0.000803727	+	0.595088	UP	0.202824	not_enhancer	85426	7.56384	high
STK25	chr2	242406793	242432089	16646	25296	4.79371	0.0820283	0.00295742	-	-0.995392	DOWN	0.0398901	not_enhancer	25296	1.51964	high
RNF5	chr6	32151930	32209151	21400	57221	4.77675	0.0105364	0.000384368	+	-1.70446	DOWN	1.05215	enhancer_at_extension	57221	2.67388	high
FLOT2	chr17	27197224	27206353	5001	9129	4.74176	0.0409775	0.00153156	-	-0.512854	DOWN	0.638318	not_enhancer	9129	1.82543	high
PPIL2	chr22	22054304	22070284	10635	15980	4.72488	0.0837033	0.00316528	+	-1.05444	DOWN	-0.319218	not_enhancer	15980	1.50259	high
MICALL2	chr7	1411932	1468101	4181	56169	4.7097	0.0192318	0.000734952	-	-0.697079	DOWN	0.446789	not_enhancer	56169	13.4343	high
TBC1D16	chr17	77872618	77906142	14775	33524	4.70041	0.029338	0.00112841	-	-1.17548	DOWN	0.452887	not_enhancer	33524	2.26897	high
TIMM13	chr19	2390687	2425622	19337	34935	4.67227	0.0711214	0.00278936	-	-1.04457	DOWN	0.495024	not_enhancer	34935	1.80664	high
ZMIZ1	chr10	81076276	81085837	6906	9561	4.64832	0.0597772	0.0023837	+	1.00805	UP	0.463227	not_enhancer	9561	1.38445	high
ZNF207	chr17	30708905	30771278	40485	62373	4.64771	0.148858	0.00593845	+	0.164405	UP	0.632758	enhancer_at_extension	62373	1.54064	high
POGZ	chr1	151358358	151375200	7424	16842	4.63032	0.0252467	0.00101939	-	0.399524	UP	0.227035	not_enhancer	16842	2.26859	high
CAPN10	chr2	241557122	241579883	4409	22761	4.62223	0.0446872	0.00181448	+	-0.940052	DOWN	-5.17542	enhancer_at_extension	22761	5.1624	high
B4GALT7	chr5	177037348	177050322	10284	12974	4.61944	0.0480563	0.00195506	+	-1.37515	DOWN	-0.193234	not_enhancer	12974	1.26157	high
TAF13	chr1	109590733	109605108	6943	14375	4.61232	0.0217089	0.000887546	-	1.064	UP	-0.118011	not_enhancer	14375	2.07043	high
TMEM168	chr7	112377335	112402437	13599	25102	4.60652	0.0399955	0.00164177	-	-0.268306	DOWN	1.13231	not_enhancer	25102	1.84587	high
ST14	chr11	130080271	130120743	16489	40472	4.59136	0.0375472	0.00155754	+	-0.918888	DOWN	0.814257	not_enhancer	40472	2.45448	high
GOLGA8A	chr15	34666073	34671269	3548	5196	4.58387	0.0104381	0.000435248	-	-0.278645	DOWN	-0.79766	not_enhancer	5196	1.46449	high
FAM219A	chr9	34385517	34398182	5939	12665	4.56369	0.0183126	0.000774362	-	1.3123	UP	-1.32252	not_enhancer	12665	2.13251	high
SLC35B1	chr17	47755597	47778305	10870	22708	4.5636	0.0221698	0.000937518	-	0.782051	UP	-0.0649618	not_enhancer	22708	2.08905	high
LAS1L	chrX	64689745	64732462	24005	42717	4.541	0.0284168	0.00122067	-	-1.60354	DOWN	0.363271	not_enhancer	42717	1.7795	high
ARAP1	chr11	72326175	72396114	13731	69939	4.5395	0.104715	0.0045028	-	-0.580765	DOWN	-0.525018	not_enhancer	69939	5.09351	high
PGS1	chr17	76421195	76461228	20989	40033	4.53361	0.0432895	0.00186908	+	0.747279	UP	0.0403456	not_enhancer	40033	1.90733	high
ARSA	chr22	51055401	51061182	3810	5781	4.52821	0.0107726	0.000466869	-	-1.18367	DOWN	1.00752	not_enhancer	5781	1.51732	high
SRGN	chr10	70864567	70868434	2870	3867	4.52099	0.0368142	0.00160347	+	2.85184	UP	-1.2527	not_enhancer	3867	1.34739	high
OTUB1	chr11	63769283	63820951	29151	51668	4.5199	0.0177623	0.000774236	+	-0.412478	DOWN	1.0888	enhancer_at_extension	51668	1.77243	high
WDR61	chr15	78556499	78570177	9971	13678	4.49415	0.0541159	0.00240132	-	-0.47484	DOWN	-0.432323	not_enhancer	13678	1.37178	high
LAMTOR4	chr7	99753567	99770870	8723	17303	4.4778	0.0185165	0.000831013	+	-1.29512	DOWN	-0.383705	not_enhancer	17303	1.98361	high
MLLT3	chr9	20305479	20341663	10783	36184	4.43397	0.0144901	0.000670368	-	-1.13981	DOWN	0.226604	not_enhancer	36184	3.35565	high
C19orf70	chr19	5663126	5678432	9811	15306	4.42042	0.0322516	0.00150617	-	-0.576992	DOWN	-0.455322	not_enhancer	15306	1.56009	high
SBF1	chr22	50872852	50883429	5844	10577	4.41224	0.018764	0.000881272	-	-1.30942	DOWN	1.13253	not_enhancer	10577	1.80989	high
LMBR1L	chr12	49463809	49490919	12236	27110	4.39428	0.0189683	0.000902028	-	0.780678	UP	0.602518	not_enhancer	27110	2.21559	high
SPDYA	chr2	29073477	29085176	4075	11699	4.38243	0.0137993	0.000661628	+	1.10714	UP	-3.2225	not_enhancer	11699	2.87092	high
NUFIP2	chr17	27560258	27582854	7498	22596	4.37909	0.0640352	0.00307738	-	-0.667341	DOWN	0.532523	not_enhancer	22596	3.0136	high
TMEM101	chr17	42053817	42088556	17261	34739	4.35105	0.021038	0.00103088	-	-1.56633	DOWN	-0.567514	not_enhancer	34739	2.01257	high
CEP95	chr17	62538579	62555629	10349	17050	4.34164	0.0313316	0.00154532	+	0.414794	UP	-0.446713	not_enhancer	17050	1.6475	high
C3orf17	chr3	112687068	112721287	18943	34219	4.33728	0.0249181	0.00123272	-	0.438485	UP	0.448795	not_enhancer	34219	1.80642	high
FBXW5	chr9	139819764	139834887	9249	15123	4.3055	0.0473952	0.0023969	-	-2.02998	DOWN	0.185186	not_enhancer	15123	1.6351	high
SEC31B	chr10	102220057	102246399	10612	26342	4.28758	0.0436987	0.00223758	-	0.510106	UP	-1.48789	not_enhancer	26342	2.48228	high
AOX1	chr2	201541787	201547570	4402	5783	4.24417	0.018589	0.00098092	+	4.34363	UP	-4.3638	not_enhancer	5783	1.31372	high
C20orf24	chr20	35240960	35276340	23729	35380	4.22882	0.0469104	0.00250189	+	0.822948	UP	-0.0543161	not_enhancer	35380	1.491	high
YKT6	chr7	44253893	44265946	8599	12053	4.22549	0.0108194	0.000578367	+	0.50179	UP	0.0470277	not_enhancer	12053	1.40167	high
L1CAM	chrX	153116110	153126969	6163	10859	4.22343	0.0134965	0.000722509	-	0.445028	UP	1.45202	not_enhancer	10859	1.76197	high
TOE1	chr1	45809647	45831480	10048	21833	4.22338	0.012587	0.000673843	+	-0.675357	DOWN	1.35644	not_enhancer	21833	2.17287	high
PKD1	chr16	2122961	2138711	8329	15750	4.22135	0.0101666	0.000545034	-	-0.651361	DOWN	-0.327524	not_enhancer	15750	1.89098	high
CST3	chr20	23601742	23608534	3631	6792	4.21441	0.0127394	0.000686256	-	1.06527	UP	-1.61905	not_enhancer	6792	1.87056	high
NUDT16L1	chr16	4745860	4769472	9827	23612	4.20732	0.0147452	0.000798217	+	0.397454	UP	0.06195	not_enhancer	23612	2.40277	high
SLC5A5	chr19	18005983	18010841	3710	4858	4.187	0.0106362	0.000583948	+	0.875094	UP	1.01168	not_enhancer	4858	1.30943	high
UFL1	chr6	97003152	97010423	5671	7271	4.17132	0.0121509	0.000674399	+	0.953135	UP	0.332723	not_enhancer	7271	1.28214	high
NUP85	chr17	73231853	73249045	11846	17192	4.15777	0.0289523	0.00162207	+	-1.03062	DOWN	1.06743	enhancer_at_extension	17192	1.45129	high
NOP56	chr20	2639039	2654425	4374	15386	4.15536	0.0696609	0.00390932	+	-0.877101	DOWN	0.322528	enhancer_at_extension	15386	3.5176	high
TNS1	chr2	218542184	218664512	17555	122328	4.15362	0.0227252	0.00127686	-	0.251431	UP	0.290699	not_enhancer	122328	6.96827	high
PRSS21	chr16	2876305	2902842	17762	26537	4.15088	0.137705	0.00775194	+	-1.29577	DOWN	-0.394284	enhancer_at_extension	26537	1.49403	high
AARSD1	chr17	41070340	41102543	10699	32203	4.14618	0.0258531	0.00146011	-	-0.411833	DOWN	-0.460202	not_enhancer	32203	3.00991	high
ZNF251	chr8	145929218	145946298	10752	17080	4.14301	0.0357783	0.00202512	-	0.969224	UP	-0.256235	not_enhancer	17080	1.58854	high
STK11IP	chr2	220481173	220492048	5168	10875	4.13188	0.0295292	0.00168434	+	0.976971	UP	-0.728552	not_enhancer	10875	2.1043	high
DUSP5	chr10	112271302	112325000	23628	53698	4.12422	0.0168917	0.000968634	+	1.67498	UP	-1.6945	not_enhancer	53698	2.27264	high
ZYX	chr7	143088204	143120991	12926	32787	4.12405	0.0377714	0.0021662	+	0.760888	UP	-0.0846914	enhancer_at_extension	32787	2.53652	high
SRM	chr1	11101187	11114641	12259	13454	4.12049	0.112887	0.00649015	-	0.424207	UP	0.483473	not_enhancer	13454	1.09748	high
CCDC90B	chr11	82936458	82970139	20024	33681	4.10717	0.0490872	0.00284831	-	0.362173	UP	0.492405	not_enhancer	33681	1.68203	high
SMPD2	chr6	109765122	109795415	16255	30293	4.06763	0.0112815	0.000672803	+	-1.1311	DOWN	7.2473e-05	enhancer_at_extension	30293	1.86361	high
TTC31	chr2	74722013	74756503	17192	34490	4.05939	0.0136411	0.000818185	+	-0.819416	DOWN	1.23145	enhancer_at_extension	34490	2.00617	high
MRM1	chr17	34965407	35070360	39835	104953	4.04984	0.0427449	0.00258084	+	-1.84117	DOWN	0.163472	enhancer_at_extension	104953	2.63469	high
METTL6	chr3	15413258	15422782	6023	9524	4.03279	0.0113816	0.000695365	-	-0.302475	DOWN	-1.66398	not_enhancer	9524	1.58127	high
RBM3	chrX	48437454	48448429	7919	10975	4.03265	0.0386264	0.00236013	+	0.764376	UP	0.258339	not_enhancer	10975	1.38591	high
HTT	chr4	3245676	3290975	11454	45299	4.03184	0.0176006	0.00107603	+	0.375966	UP	0.500173	enhancer_at_extension	45299	3.95486	high
STX1B	chr16	30990444	31000577	6272	10133	4.02025	0.010604	0.000653509	-	1.08552	UP	1.09987	not_enhancer	10133	1.61559	high
CD164	chr6	109631042	109687717	32659	56675	4.0133	0.0283569	0.00175604	-	0.381466	UP	0.607166	not_enhancer	56675	1.73536	high
SLC6A8	chrX	152962048	152972743	6732	10695	4.01258	0.0188089	0.00116536	+	-1.02854	DOWN	-0.483496	not_enhancer	10695	1.58868	high
C14orf80	chr14	105965912	105988266	15996	22354	4.01128	0.0944029	0.00585424	+	-1.09108	DOWN	1.51828	enhancer_at_extension	22354	1.39747	high
SRSF5	chr14	70238722	70288401	26696	49679	4.00628	0.031772	0.00197713	+	-0.290647	DOWN	0.483948	not_enhancer	49679	1.86092	high
ZNF414	chr19	8545367	8575462	13863	30095	4.0009	0.0305078	0.00190555	-	0.843737	UP	0.155863	not_enhancer	30095	2.17089	high
TMEM159	chr16	21191937	21204926	9672	12989	3.99817	0.0180988	0.00113262	+	1.83952	UP	-0.56921	not_enhancer	12989	1.34295	high
ACTN4	chr19	39222223	39242210	14181	19987	3.99261	0.0785344	0.00493362	+	0.660723	UP	0.698254	not_enhancer	19987	1.40942	high
SGSM3	chr22	40806293	40820728	8154	14435	3.97985	0.0132587	0.00084032	+	-1.34827	DOWN	-0.039575	not_enhancer	14435	1.7703	high
AP1M1	chr19	16346160	16359815	9613	13655	3.97763	0.0823526	0.00522746	+	-0.298002	DOWN	0.292231	not_enhancer	13655	1.42047	high
RRBP1	chr20	17573150	17594323	13015	21173	3.97709	0.0198895	0.00126299	-	0.870179	UP	-0.121105	not_enhancer	21173	1.62682	high
SNAPC1	chr14	62263146	62290061	18248	26915	3.97095	0.0596792	0.00380581	+	-0.258576	DOWN	0.386772	enhancer_at_extension	26915	1.47496	high
OSBP2	chr22	31303811	31348186	15385	44375	3.97056	0.0133002	0.000848402	+	0.410175	UP	-0.0352508	enhancer_at_extension	44375	2.8843	high
FRMD4B	chr3	69208871	69219141	5762	10270	3.96237	0.0301561	0.00193457	-	0.91935	UP	-0.875978	not_enhancer	10270	1.78237	high
PPIB	chr15	64437768	64448011	7856	10243	3.95674	0.0483364	0.003113	-	0.854829	UP	-0.227946	not_enhancer	10243	1.30384	high
SETD6	chr16	58554431	58577605	10646	23174	3.95444	0.0228072	0.00147118	+	-0.330907	DOWN	0.148236	not_enhancer	23174	2.17678	high
EFHD2	chr1	15756839	15775007	10768	18168	3.93419	0.0228164	0.00149258	+	0.650839	UP	-0.0982591	not_enhancer	18168	1.68722	high
PPP1R14C	chr6	150571493	150604072	18427	32579	3.93152	0.0395819	0.00259413	+	0.896316	UP	-1.14827	enhancer_at_extension	32579	1.768	high
GTPBP2	chr6	43563284	43573053	5885	9769	3.9301	0.0114839	0.000753376	-	-1.27134	DOWN	-3.53618	not_enhancer	9769	1.65998	high
EXOC7	chr17	74068735	74077087	6761	8352	3.91214	0.0916748	0.00608947	-	-0.80151	DOWN	0.762831	not_enhancer	8352	1.23532	high
HIBCH	chr2	190919712	191054461	31918	134749	3.90923	0.0155311	0.00103373	-	-0.696439	DOWN	0.610394	not_enhancer	134749	4.22172	high
TM4SF1	chr3	149079081	149086809	3413	7728	3.90484	0.0180685	0.00120628	-	3.58314	UP	-1.903	not_enhancer	7728	2.26428	high
MIF	chr22	24237414	24249651	11253	12237	3.89519	0.289848	0.0194805	+	-0.198836	DOWN	-0.0175199	not_enhancer	12237	1.08744	high
DOHH	chr19	3477565	3490819	10796	13254	3.88858	0.0448626	0.00302904	-	1.2958	UP	-0.349145	not_enhancer	13254	1.22768	high
BCL3	chr19	45263301	45281031	9067	17730	3.86295	0.0364288	0.00250369	+	0.552421	UP	0.512595	enhancer_at_extension	17730	1.95544	high
SH3GLB2	chr9	131746306	131769315	14820	23009	3.86293	0.0473161	0.00325201	-	-2.01789	DOWN	1.17267	not_enhancer	23009	1.55256	high
POP4	chr19	30108144	30112758	2796	4614	3.86124	0.0174911	0.00120356	+	-1.01811	DOWN	0.0402776	not_enhancer	4614	1.65021	high
LIMK1	chr7	73536855	73550205	4896	13350	3.85764	0.0229526	0.00158331	+	0.842564	UP	0.54476	not_enhancer	13350	2.72672	high
LMBRD2	chr5	36084961	36098514	9743	13553	3.84704	0.117533	0.00816745	-	-0.932388	DOWN	0.472125	not_enhancer	13553	1.39105	high
USP11	chrX	47107727	47127043	8096	19316	3.83053	0.0363862	0.00255759	+	-0.255999	DOWN	-0.262523	not_enhancer	19316	2.38587	high
UBE2G2	chr21	46141731	46188955	12830	47224	3.82946	0.0229732	0.00161599	-	-0.991671	DOWN	0.561309	not_enhancer	47224	3.68075	high
ZBTB17	chr1	16244404	16268364	8519	23960	3.82413	0.0196538	0.00138762	-	0.625352	UP	-0.717931	not_enhancer	23960	2.81254	high
ERBB2	chr17	37886679	37890836	2386	4157	3.81258	0.0115269	0.000820371	+	-1.4551	DOWN	0.663231	not_enhancer	4157	1.74225	high
PCBP4	chr3	51981950	51991470	7222	9520	3.80753	0.0349914	0.00249908	-	-0.565269	DOWN	0.631105	not_enhancer	9520	1.31819	high
CEP170B	chr14	105363107	105372464	6958	9357	3.78141	0.0235258	0.00171091	+	0.545204	UP	0.774235	not_enhancer	9357	1.34478	high
NPR1	chr1	153666468	153700542	8656	34074	3.77707	0.0713946	0.00520779	+	-1.60993	DOWN	-0.548167	enhancer_at_extension	34074	3.93646	high
SUB1	chr5	32604185	32695214	33158	91029	3.77067	0.0225638	0.00165322	+	-0.66502	DOWN	0.588516	not_enhancer	91029	2.74531	high
S100A6	chr1	153465859	153507075	14248	41216	3.76315	0.0293375	0.00216074	-	0.193798	UP	-0.462604	not_enhancer	41216	2.89276	high
RINT1	chr7	105208124	105245322	14460	37198	3.75492	0.0201155	0.00149	+	0.435923	UP	-0.505664	not_enhancer	37198	2.57248	high
GPCPD1	chr20	5499218	5525085	18844	25867	3.75448	0.109453	0.00810995	-	1.82777	UP	-1.08638	not_enhancer	25867	1.37269	high
UNK	chr17	73821886	73837584	8995	15698	3.72409	0.0517272	0.0039143	+	-0.534931	DOWN	0.518569	enhancer_at_extension	15698	1.74519	high
N4BP2	chr4	40159872	40202889	20888	43017	3.71458	0.0178863	0.00136245	+	-0.721637	DOWN	0.683543	enhancer_at_extension	43017	2.05941	high
SERPINE2	chr2	224832424	224839829	6645	7405	3.70701	0.101776	0.00779333	-	0.556113	UP	-2.55013	not_enhancer	7405	1.11437	high
DAPK3	chr19	3920505	3958451	20379	37946	3.68907	0.0478135	0.00370707	-	1.59094	UP	-0.368553	not_enhancer	37946	1.86201	high
ZCRB1	chr12	42690392	42705880	6153	15488	3.68691	0.0160443	0.00124581	-	-0.181144	DOWN	0.820134	not_enhancer	15488	2.51715	high
CLCN6	chr1	11903201	11926237	16601	23036	3.67917	0.0587577	0.00458695	+	1.50506	UP	1.04225	enhancer_at_extension	23036	1.38763	high
CHAF1B	chr21	37791313	37869256	21186	77943	3.67597	0.0252481	0.00197539	+	-1.13314	DOWN	1.38277	enhancer_at_extension	77943	3.67899	high
SLC39A6	chr18	33679493	33688495	6556	9002	3.6574	0.0130665	0.00103556	-	1.11836	UP	0.341509	not_enhancer	9002	1.37309	high
MGAT4B	chr5	179199990	179224597	11259	24607	3.65627	0.0158317	0.00125568	-	-0.870045	DOWN	-0.469232	not_enhancer	24607	2.18554	high
ANKRD50	chr4	125538469	125585207	21279	46738	3.65593	0.0201131	0.00159564	-	0.503986	UP	0.240194	not_enhancer	46738	2.19644	high
FUBP1	chr1	78364755	78409740	25627	44985	3.65406	0.0484667	0.00385001	-	-0.638054	DOWN	0.702203	not_enhancer	44985	1.75538	high
SELENBP1	chr1	151319834	151336778	10289	16944	3.64082	0.0495035	0.00396863	-	-1.83279	DOWN	0.603377	not_enhancer	16944	1.64681	high
ARMC5	chr16	31478487	31494322	8100	15835	3.64081	0.0259009	0.00207646	+	1.24114	UP	-0.0487447	not_enhancer	15835	1.95494	high
DRAP1	chr11	65689032	65707089	11486	18057	3.6386	0.0458035	0.00367766	+	0.403118	UP	-0.377364	not_enhancer	18057	1.57209	high
TMEM33	chr4	41962589	41992488	18534	29899	3.62543	0.0657333	0.00532626	+	0.365941	UP	-0.120396	enhancer_at_extension	29899	1.6132	high
CDK3	chr17	74002080	74017395	3782	15315	3.62527	0.0202944	0.0016446	+	-1.73917	DOWN	-0.119429	not_enhancer	15315	4.04944	high
TRIM68	chr11	4599051	4619902	11157	20851	3.62498	0.0101581	0.000823353	-	0.440181	UP	1.03495	not_enhancer	20851	1.86887	high
C20orf196	chr20	5844558	5850546	4601	5988	3.62471	0.0186203	0.00150953	+	1.22979	UP	-2.0576	not_enhancer	5988	1.30146	high
ALG3	chr3	183941933	183960089	6485	18156	3.61939	0.0878211	0.00714583	-	0.855456	UP	-0.128806	not_enhancer	18156	2.79969	high
NARG2	chr15	60695083	60711808	15031	16725	3.60632	0.117427	0.00964178	-	-0.835081	DOWN	0.458194	not_enhancer	16725	1.1127	high
ZDHHC8	chr22	20135530	20150025	12542	14495	3.60054	0.0779734	0.006428	+	-1.25738	DOWN	0.312192	not_enhancer	14495	1.15572	high
RARS	chr5	167946304	167967155	16055	20851	3.59681	0.109339	0.00903706	+	0.288659	UP	-0.252502	not_enhancer	20851	1.29872	high
TBC1D8	chr2	101606370	101624079	11477	17709	3.59501	0.0230645	0.0019087	-	0.466351	UP	-0.0789485	not_enhancer	17709	1.543	high
TYK2	chr19	10450500	10461209	7726	10709	3.59495	0.0163245	0.00135099	-	-1.16953	DOWN	0.744949	not_enhancer	10709	1.3861	high
LPIN1	chr2	11967535	11978218	7100	10683	3.59318	0.0160222	0.0013276	+	0.218009	UP	0.633221	not_enhancer	10683	1.50465	high
SRA1	chr5	139900269	139916925	3832	16656	3.59245	0.0367793	0.00304909	-	0.369568	UP	-2.98933	not_enhancer	16656	4.34656	high
PADI3	chr1	17610728	17626817	9470	16089	3.58638	0.0177315	0.00147618	+	-1.76599	DOWN	0.429439	not_enhancer	16089	1.69894	high
DST	chr6	56297241	56322785	22306	25544	3.57472	0.0833873	0.00699845	-	1.48364	UP	0.00598558	not_enhancer	25544	1.14516	high
MRPS2	chr9	138396519	138406116	7411	9597	3.57379	0.0202597	0.00170143	+	-0.580283	DOWN	0.60245	not_enhancer	9597	1.29497	high
SZT2	chr1	43918321	43933861	14486	15540	3.56664	0.0421214	0.00355499	+	0.574206	UP	-0.397899	not_enhancer	15540	1.07276	high
APOL2	chr22	36608238	36622256	6620	14018	3.55977	0.0173341	0.00146995	-	0.563638	UP	-0.131546	not_enhancer	14018	2.11752	high
MT2A	chr16	56643409	56651387	5773	7978	3.55161	0.0250167	0.00213348	+	0.789168	UP	0.933971	not_enhancer	7978	1.38195	high
PSAP	chr10	73554073	73576055	16815	21982	3.54688	0.0835852	0.00715177	-	0.706729	UP	-0.815101	not_enhancer	21982	1.30729	high
VASP	chr19	46030241	46045805	9071	15564	3.54328	0.0460268	0.003948	+	-0.483045	DOWN	0.309039	not_enhancer	15564	1.7158	high
FSCN1	chr7	5646286	5675631	4918	29345	3.53686	0.0163349	0.00140739	+	0.437893	UP	-0.455365	not_enhancer	29345	5.96686	high
MRP63	chr13	21753223	21761154	5223	7931	3.5211	0.0306197	0.00266714	+	-0.713381	DOWN	0.201272	not_enhancer	7931	1.51848	high
TUBE1	chr6	112380166	112391980	7012	11814	3.52107	0.0159665	0.00139078	-	-1.46887	DOWN	1.41907	not_enhancer	11814	1.68483	high
PTGER4	chr5	40693837	40702425	3290	8588	3.51996	0.0158631	0.00138284	+	2.71139	UP	-0.786326	not_enhancer	8588	2.61033	high
SHMT2	chr12	57628718	57700414	12372	71696	3.51366	0.0419491	0.00367287	+	-1.96386	DOWN	0.863127	enhancer_at_extension	71696	5.79502	high
DNAJB4	chr1	78483648	78516308	18658	32660	3.51121	0.0296716	0.00260233	+	0.855853	UP	-0.279719	not_enhancer	32660	1.75046	high
TRERF1	chr6	42185604	42192669	5392	7065	3.5088	0.0476888	0.0041895	-	0.656622	UP	-1.23789	not_enhancer	7065	1.31027	high
MIEF2	chr17	18169866	18189722	9117	19856	3.50792	0.0153716	0.00135123	+	1.05794	UP	0.273481	not_enhancer	19856	2.17791	high
DDX51	chr12	132611310	132621139	778	9829	3.49093	0.0112177	0.000997768	-	0.769998	UP	0.0510354	not_enhancer	9829	12.6337	high
RPS19	chr19	42376994	42387227	5736	10233	3.48173	0.0349926	0.00313235	+	0.138493	UP	-0.312866	not_enhancer	10233	1.784	high
MID2	chrX	107170423	107186802	9770	16379	3.4765	0.0191608	0.0017214	+	0.456256	UP	-1.04525	enhancer_at_extension	16379	1.67646	high
FTSJ1	chrX	48344752	48360634	6543	15882	3.47185	0.0244079	0.00219988	+	-1.27226	DOWN	0.229679	not_enhancer	15882	2.42733	high
FASTKD1	chr2	170362585	170386259	13110	23674	3.46948	0.0261704	0.00236262	-	-0.470801	DOWN	0.480634	not_enhancer	23674	1.8058	high
CCDC107	chr9	35661508	35671772	6387	10264	3.46888	0.0323129	0.00291835	+	0.982759	UP	0.104675	not_enhancer	10264	1.60701	high
B3GNT5	chr3	183016292	183037255	10464	20963	3.46657	0.0131667	0.00119106	+	1.71613	UP	-3.40726	not_enhancer	20963	2.00334	high
RAB17	chr2	238465338	238482965	8339	17627	3.464	0.0112091	0.00101579	-	-1.22392	DOWN	2.35176	not_enhancer	17627	2.1138	high
TTF2	chr1	117650075	117680850	16908	30775	3.46316	0.0368405	0.0033405	+	-1.28939	DOWN	2.12715	enhancer_at_extension	30775	1.82014	high
SETD4	chr21	37374648	37406839	18568	32191	3.4605	0.0226463	0.00205724	-	0.820941	UP	0.125939	not_enhancer	32191	1.73368	high
PLCG1	chr20	39811629	39834896	5128	23267	3.45405	0.0478956	0.00437041	+	-1.09055	DOWN	-0.996537	not_enhancer	23267	4.53725	high
TUBB2A	chr6	3147780	3153903	4609	6123	3.45291	0.0263228	0.00240382	-	1.40706	UP	-0.726523	not_enhancer	6123	1.32849	high
RIN1	chr11	66088533	66097713	7448	9180	3.44062	0.0821325	0.00756461	-	1.42466	UP	-0.435855	not_enhancer	9180	1.23255	high
ADAT2	chr6	143713289	143743969	20138	30680	3.43615	0.0145395	0.00134327	-	-0.414412	DOWN	0.657296	not_enhancer	30680	1.52349	high
MFSD2A	chr1	40435638	40441035	3960	5397	3.43139	0.0196029	0.00181705	+	3.30445	UP	-1.68434	not_enhancer	5397	1.36288	high
DAZAP2	chr12	51665146	51672716	2664	7570	3.42577	0.0109891	0.0010226	+	-0.290465	DOWN	-1.25872	not_enhancer	7570	2.84159	high
UTP14A	chrX	129063737	129073382	6458	9645	3.41194	0.0341213	0.00320574	+	0.369716	UP	0.118466	not_enhancer	9645	1.4935	high
CD55	chr1	207534311	207578479	27698	44168	3.40936	0.0470903	0.00443211	+	1.19948	UP	-0.889557	not_enhancer	44168	1.59463	high
HAX1	chr1	154248351	154259824	7847	11473	3.39821	0.0240509	0.00228123	+	-2.26819	DOWN	-0.452837	not_enhancer	11473	1.46209	high
ARAF	chrX	47431307	47441711	8681	10404	3.3939	0.228504	0.0217385	+	-0.533955	DOWN	0.330908	enhancer_at_extension	10404	1.19848	high
GPS2	chr17	7205029	7214643	7668	9614	3.37096	0.236964	0.0229046	-	-0.827716	DOWN	-0.337672	not_enhancer	9614	1.25378	high
EPHX1	chr1	226033260	226064093	13104	30833	3.37021	0.0231059	0.00223455	+	0.530499	UP	0.757953	not_enhancer	30833	2.35295	high
CIB1	chr15	90761088	90773207	7650	12119	3.36728	0.0220136	0.00213323	-	-1.61518	DOWN	0.188016	not_enhancer	12119	1.58418	high
CENPT	chr16	67840556	67862060	9577	21504	3.36425	0.087859	0.00853189	-	-0.657123	DOWN	0.629636	not_enhancer	21504	2.24538	high
TRMT61A	chr14	104003410	104016681	11803	13271	3.36179	0.263025	0.0255857	+	0.947489	UP	0.445106	not_enhancer	13271	1.12438	high
C19orf48	chr19	51275314	51300961	15628	25647	3.35808	0.0703599	0.00686189	-	-0.662594	DOWN	0.66945	not_enhancer	25647	1.64109	high
KIAA0141	chr5	141321612	141337892	13972	16280	3.35436	0.199309	0.0194878	+	-1.13143	DOWN	1.08413	not_enhancer	16280	1.16519	high
F2R	chr5	76031606	76040840	5776	9234	3.34454	0.0204807	0.00201622	+	1.55836	UP	0.450853	not_enhancer	9234	1.59868	high
PLEKHO1	chr1	150136916	150143539	2663	6623	3.34449	0.0119629	0.00117773	+	1.02036	UP	-1.99526	not_enhancer	6623	2.48704	high
SRPR	chr11	126107419	126132814	10060	25395	3.33681	0.0122003	0.0012075	-	0.395804	UP	0.28732	not_enhancer	25395	2.52435	high
LDLRAP1	chr1	25895377	25930047	19376	34670	3.33584	0.0458997	0.00454593	+	-0.697155	DOWN	0.457928	not_enhancer	34670	1.78933	high
MRPS26	chr20	3028900	3046519	7989	17619	3.3184	0.026491	0.00265559	+	-0.502646	DOWN	0.596207	not_enhancer	17619	2.20541	high
COPB1	chr11	14456197	14464986	1003	8789	3.3158	0.0361257	0.00362793	-	0.24783	UP	-3.7014	not_enhancer	8789	8.76271	high
TSC2	chr16	2138716	2147922	5317	9206	3.30222	0.0218441	0.00221446	+	-0.859557	DOWN	-0.0465363	not_enhancer	9206	1.73143	high
COLGALT1	chr19	17693971	17705843	5766	11872	3.2959	0.0207226	0.00210998	+	0.295217	UP	1.03176	not_enhancer	11872	2.05897	high
PPP1R3F	chrX	49157929	49174567	4304	16638	3.29449	0.010617	0.00108208	+	1.32103	UP	-0.481071	not_enhancer	16638	3.86571	high
PPP6R2	chr22	50883514	50896583	10171	13069	3.28635	0.0344912	0.00353523	+	-1.58968	DOWN	0.371984	not_enhancer	13069	1.28493	high
BCL9L	chr11	118746958	118764584	2191	17626	3.27829	0.0107837	0.00111149	-	0.506043	UP	1.04606	not_enhancer	17626	8.04473	high
PISD	chr22	31990847	32014477	15154	23630	3.27271	0.0892818	0.00923804	-	-0.559714	DOWN	-0.365804	not_enhancer	23630	1.55932	high
TRAF3IP2	chr6	111828554	111877657	15934	49103	3.27131	0.012435	0.0012879	-	0.381069	UP	-0.383008	not_enhancer	49103	3.08165	high
VIPR1	chr3	42579059	42614723	13715	35664	3.24494	0.0172803	0.00182275	+	-0.790815	DOWN	1.39307	not_enhancer	35664	2.60036	high
ANKZF1	chr2	220101391	220110176	7032	8785	3.24457	0.139857	0.0147561	+	-0.366771	DOWN	0.0960055	enhancer_at_extension	8785	1.24929	high
TBK1	chr12	64895888	64929498	18044	33610	3.24317	0.0258986	0.00273518	+	0.536126	UP	0.829659	not_enhancer	33610	1.86267	high
GJB5	chr1	35224113	35246789	7906	22676	3.24124	0.0193927	0.00205082	+	2.77373	UP	0.198285	enhancer_at_extension	22676	2.8682	high
MTHFR	chr1	11839677	11845780	4056	6103	3.2403	0.0140877	0.00149078	-	-0.543797	DOWN	0.486421	not_enhancer	6103	1.50468	high
HSPB7	chr1	16333359	16340523	5383	7164	3.23088	0.0234663	0.00249949	-	-1.02379	DOWN	0.711608	not_enhancer	7164	1.33086	high
CEP250	chr20	34099804	34129769	19096	29965	3.22185	0.0463329	0.00496611	+	-0.716269	DOWN	-0.299695	enhancer_at_extension	29965	1.56918	high
PSMD6	chr3	63967530	63996225	16388	28695	3.22167	0.0108466	0.00116271	-	0.473351	UP	-0.152888	not_enhancer	28695	1.75098	high
RPS13	chr11	17074838	17095936	13557	21098	3.22105	0.0792527	0.00849928	-	-0.362057	DOWN	0.814227	not_enhancer	21098	1.55624	high
VAPB	chr20	57026157	57180139	59398	153982	3.22037	0.0122246	0.00131162	+	0.447948	UP	0.567436	not_enhancer	153982	2.59238	high
LY6K	chr8	143786545	143791907	3541	5362	3.21016	0.0182568	0.00197275	+	3.94594	UP	-2.90785	not_enhancer	5362	1.51426	high
EDEM3	chr1	184650639	184659365	6916	8726	3.19963	0.0201413	0.00219232	-	0.960692	UP	0.660168	not_enhancer	8726	1.26171	high
AGPAT9	chr4	84527028	84544021	3892	16993	3.19402	0.0182646	0.00199579	+	2.51934	UP	-1.19517	not_enhancer	16993	4.36614	high
LYRM7	chr5	130541119	130563458	17429	22339	3.19125	0.0320826	0.00351243	+	-1.45844	DOWN	0.304284	not_enhancer	22339	1.28171	high
XRCC6	chr22	42060044	42067569	6648	7525	3.18058	0.0810457	0.0089388	+	-0.415615	DOWN	0.147236	not_enhancer	7525	1.13192	high
MOCS2	chr5	52375333	52391509	12885	16176	3.17759	0.0330253	0.00365003	-	0.547617	UP	0.452825	not_enhancer	16176	1.25541	high
SLC1A5	chr19	47258219	47278140	6436	19921	3.16826	0.0764511	0.00850438	-	0.141526	UP	0.530876	not_enhancer	19921	3.09525	high
ADCY6	chr12	49138121	49159975	8272	21854	3.15735	0.0139875	0.00156777	-	-2.61065	DOWN	0.839774	not_enhancer	21854	2.64192	high
COBL	chr7	51071716	51083909	8487	12193	3.15688	0.0182855	0.00205018	-	0.559227	UP	-0.433814	not_enhancer	12193	1.43667	high
ARHGEF16	chr1	3397677	3436890	13237	39213	3.15472	0.0460273	0.00516832	+	-0.862527	DOWN	-0.0511368	enhancer_at_extension	39213	2.96238	high
NAP1L1	chr12	76402992	76438670	25615	35678	3.13854	0.241858	0.0274641	-	-1.0506	DOWN	0.680808	not_enhancer	35678	1.39286	high
WDR66	chr12	122441833	122457327	5684	15494	3.13157	0.0107969	0.00123198	+	1.88296	UP	-2.31391	not_enhancer	15494	2.7259	high
TSR3	chr16	1373042	1399241	7147	26199	3.13013	0.0399657	0.00456482	-	-0.932739	DOWN	-0.111638	not_enhancer	26199	3.66573	high
TFPI2	chr7	93461430	93514709	22434	53279	3.12998	0.0260917	0.00298048	-	0.754942	UP	0.883422	not_enhancer	53279	2.37492	high
ATG4D	chr19	10664094	10673855	7157	9761	3.1265	0.0244746	0.0028025	+	0.402016	UP	1.44064	not_enhancer	9761	1.36384	high
CENPB	chr20	3755222	3764498	7068	9276	3.12199	0.0507453	0.00582886	-	-1.155	DOWN	0.450316	not_enhancer	9276	1.31239	high
PTPRF	chr1	44089343	44115828	19622	26485	3.11976	0.182216	0.0209625	+	0.639927	UP	-0.680161	enhancer_at_extension	26485	1.34976	high
RRP1	chr21	45225174	45262213	16683	37039	3.11178	0.169635	0.0196235	+	-1.44341	DOWN	0.699375	enhancer_at_extension	37039	2.22016	high
SRP19	chr5	112205485	112244529	19686	39044	3.10402	0.0539873	0.00627898	+	-0.483941	DOWN	0.465764	not_enhancer	39044	1.98334	high
PPID	chr4	159609562	159630286	16133	20724	3.09914	0.0292801	0.00341694	-	0.304661	UP	0.189264	not_enhancer	20724	1.28457	high
PITPNM3	chr17	6335965	6354584	14555	18619	3.09331	0.0279052	0.00326969	-	1.31642	UP	-0.0668376	not_enhancer	18619	1.27922	high
CDK5	chr7	150697375	150750899	21157	53524	3.08654	0.0294471	0.00346659	-	-1.30575	DOWN	-0.207604	not_enhancer	53524	2.52985	high
MED27	chr9	134697977	134735494	22634	37517	3.07976	0.0128737	0.00152265	-	0.325008	UP	0.15689	not_enhancer	37517	1.65755	high
SERBP1	chr1	67777704	67873493	43660	95789	3.07356	0.0546282	0.00648908	-	-0.784879	DOWN	0.910524	not_enhancer	95789	2.19398	high
NAGK	chr2	71306935	71314548	6619	7613	3.07256	0.102371	0.0121686	+	0.591213	UP	-1.70918	not_enhancer	7613	1.15017	high
TIMM50	chr19	39984422	39989534	5110	5112	3.067	0.132024	0.0157541	+	-0.418658	DOWN	-0.519549	not_enhancer	5112	1.00039	high
NUBP2	chr16	1839192	1876967	14091	37775	3.0645	0.119672	0.0143049	+	-1.41779	DOWN	0.600402	enhancer_at_extension	37775	2.68079	high
UBAP1L	chr15	65368032	65385338	12314	17306	3.06432	0.0810129	0.00968502	-	0.724268	UP	0.408757	not_enhancer	17306	1.40539	high
TMEM134	chr11	67220201	67231824	8603	11623	3.06099	0.0272408	0.00326413	-	-0.964798	DOWN	0.281954	not_enhancer	11623	1.35104	high
SAV1	chr14	51060043	51098776	24573	38733	3.05781	0.0526398	0.00632153	-	-0.551093	DOWN	0.547474	not_enhancer	38733	1.57624	high
GMNN	chr6	24786327	24812326	15417	25999	3.05558	0.0297383	0.00357681	+	-0.260704	DOWN	1.85059	not_enhancer	25999	1.68639	high
ZNF28	chr19	53293244	53300662	4943	7418	3.05003	0.0105757	0.0012769	-	1.17481	UP	-0.444273	not_enhancer	7418	1.50071	high
DGAT1	chr8	145526178	145539954	6954	13776	3.04239	0.0164343	0.0019948	-	-0.896937	DOWN	0.544483	not_enhancer	13776	1.98102	high
LAMB3	chr1	209737506	209788215	10360	50709	3.03802	0.0405215	0.00493346	-	1.14079	UP	-0.231289	not_enhancer	50709	4.89469	high
TPRA1	chr3	127236176	127291912	9252	55736	3.03563	0.0352473	0.00429843	-	-0.549634	DOWN	-0.168153	not_enhancer	55736	6.02421	high
EHMT1	chr9	140764468	140786702	4605	22234	3.02925	0.0105219	0.00128884	+	0.234136	UP	-3.0691	enhancer_at_extension	22234	4.82823	high
PCNXL4	chr14	60635851	60646099	1263	10248	3.01595	0.0751456	0.00928994	+	0.313817	UP	-2.68381	enhancer_at_extension	10248	8.11401	high
CIPC	chr14	77583630	77614256	15248	30626	3.00958	0.0139833	0.00173634	+	-0.484645	DOWN	0.178845	enhancer_at_extension	30626	2.00853	high
FAM175B	chr10	126525239	126538777	7066	13538	3.00721	0.0298966	0.00371844	+	0.28658	UP	0.332112	not_enhancer	13538	1.91594	high
ZC3H12C	chr11	110042566	110058926	11710	16360	3.00545	0.0236946	0.00295067	+	1.36311	UP	-0.4423	not_enhancer	16360	1.3971	high
GDF15	chr19	18499986	18505364	3822	5378	3.00505	0.0394331	0.00491191	+	2.61492	UP	-1.67759	not_enhancer	5378	1.40712	high
RRP7A	chr22	42901527	42905974	3381	4447	3.00088	0.0463464	0.00578976	-	-1.18572	DOWN	1.18042	not_enhancer	4447	1.31529	high
LZTFL1	chr3	45831105	45864808	10908	33703	2.99554	0.0593496	0.00744168	-	0.395672	UP	-0.420442	not_enhancer	33703	3.08975	high
CUTA	chr6	33369390	33384219	9492	14829	2.99271	0.0241446	0.00303337	-	-1.32576	DOWN	0.570001	not_enhancer	14829	1.56226	high
UQCC2	chr6	33632667	33662070	17113	29403	2.99089	0.0111849	0.00140697	-	-0.294344	DOWN	0.751485	not_enhancer	29403	1.71817	high
INPP5E	chr9	139305062	139323071	8389	18009	2.98873	0.0408383	0.0051448	-	-0.92841	DOWN	0.299669	not_enhancer	18009	2.14674	high
DTWD2	chr5	118102499	118173017	23631	70518	2.98595	0.0219361	0.00276886	-	0.575669	UP	-0.907109	not_enhancer	70518	2.98413	high
SH3GLB1	chr1	87213867	87223484	7205	9617	2.98561	0.0267292	0.00337464	+	0.247133	UP	0.167853	not_enhancer	9617	1.33477	high
WRAP53	chr17	7606820	7730624	15290	123804	2.98419	0.0261889	0.00330968	+	-0.590294	DOWN	1.0018	enhancer_at_extension	123804	8.09706	high
CMTR2	chr16	71287445	71315292	10385	27847	2.97032	0.016563	0.00211341	-	-0.767548	DOWN	0.266389	not_enhancer	27847	2.68146	high
SHROOM1	chr5	132142934	132157833	14288	14899	2.96855	0.0341814	0.00436683	-	-0.644317	DOWN	1.00919	not_enhancer	14899	1.04276	high
DCAKD	chr17	43068222	43100708	11747	32486	2.96803	0.0300132	0.00383571	-	-0.746197	DOWN	0.719896	not_enhancer	32486	2.76547	high
PHLDB3	chr19	43969813	43979106	8517	9293	2.96534	0.0534518	0.00684396	-	0.904652	UP	0.323804	not_enhancer	9293	1.09111	high
TIMM17B	chrX	48737383	48750730	5123	13347	2.96288	0.0880621	0.0112946	-	-0.874816	DOWN	0.106865	not_enhancer	13347	2.60531	high
C9orf84	chr9	114432362	114448453	9887	16091	2.95997	0.0149498	0.0019213	-	1.54944	UP	-2.33712	not_enhancer	16091	1.62749	high
AIM1	chr6	107018326	107028160	2460	9834	2.95847	0.0222325	0.00286022	+	2.85119	UP	-3.64165	not_enhancer	9834	3.99756	high
ODF3L1	chr15	76020029	76028458	6890	8429	2.95819	0.027836	0.00358182	+	1.52151	UP	-1.59531	not_enhancer	8429	1.22337	high
MUL1	chr1	20816183	20825943	7699	9760	2.95743	0.0136634	0.00175907	-	-0.439133	DOWN	0.15221	not_enhancer	9760	1.2677	high
ZNF407	chr18	72777627	72792644	8362	15017	2.95663	0.0150918	0.00194404	+	0.440899	UP	-0.504446	not_enhancer	15017	1.79586	high
ZFC3H1	chr12	71977633	72003252	13198	25619	2.94899	0.0304655	0.00394523	-	0.50207	UP	0.315863	not_enhancer	25619	1.94113	high
VPS35	chr16	46660905	46690054	9576	29149	2.94216	0.0370401	0.00481939	-	-0.308113	DOWN	0.637037	not_enhancer	29149	3.04396	high
GBF1	chr10	104142656	104153866	7982	11210	2.94017	0.0296268	0.00386016	+	0.561796	UP	-0.490013	not_enhancer	11210	1.40441	high
EMC4	chr15	34522357	34547439	12243	25082	2.938	0.0118175	0.00154205	+	0.509778	UP	0.364525	not_enhancer	25082	2.04868	high
MBIP	chr14	36748295	36767770	14743	19475	2.93165	0.0175842	0.00230468	-	0.541087	UP	0.987374	not_enhancer	19475	1.32097	high
MFSD10	chr4	2922072	2932288	7366	10216	2.93075	0.0231918	0.00304152	-	-0.858773	DOWN	-0.976241	not_enhancer	10216	1.38691	high
NT5C	chr17	73109481	73126320	12027	16839	2.92285	0.053255	0.00702257	-	-1.3521	DOWN	0.279743	not_enhancer	16839	1.4001	high
AFF4	chr5	132183588	132211071	15703	27483	2.92229	0.0133596	0.00176237	-	0.437431	UP	-0.083354	not_enhancer	27483	1.75018	high
ADTRP	chr6	11694814	11712287	4867	17473	2.91882	0.0293986	0.00388753	-	1.32751	UP	-1.2082	not_enhancer	17473	3.5901	high
GSTP1	chr11	67354131	67365239	7782	11108	2.91046	0.0402167	0.00534898	+	-1.21162	DOWN	0.841511	enhancer_at_extension	11108	1.4274	high
PPOX	chr1	161147803	161166893	1112	19090	2.91021	0.0115871	0.0015414	+	-1.94638	DOWN	-1.7166	not_enhancer	19090	17.1673	high
RFNG	chr17	80000021	80005778	4880	5757	2.90943	0.0373771	0.00497485	-	-1.16424	DOWN	-0.256174	not_enhancer	5757	1.17971	high
MKS1	chr17	56250288	56282803	7355	32515	2.90919	0.012267	0.001633	-	-1.14591	DOWN	0.484065	not_enhancer	32515	4.4208	high
IFIT3	chr10	91100728	91121360	7694	20632	2.90611	0.044317	0.00591212	+	-0.459224	DOWN	0.333825	not_enhancer	20632	2.68157	high
KIF9	chr3	47252052	47269516	3366	17464	2.90515	0.0106449	0.00142104	-	1.39059	UP	-0.854816	not_enhancer	17464	5.18835	high
DDAH1	chr1	85750797	85784164	16842	33367	2.90457	0.0309367	0.00413154	-	1.39667	UP	1.07465	not_enhancer	33367	1.98118	high
ZNF592	chr15	85349659	85441408	37602	91749	2.90419	0.0591019	0.00789504	+	0.259132	UP	0.667274	not_enhancer	91749	2.44	high
DNPH1	chr6	43162458	43193367	15556	30909	2.90235	0.0177375	0.00237245	-	-1.94055	DOWN	0.305142	not_enhancer	30909	1.98695	high
POLR2I	chr19	36578363	36604612	18368	26249	2.90049	0.0375243	0.00502549	-	-1.27431	DOWN	-0.18764	not_enhancer	26249	1.42906	high
C9orf163	chr9	139380518	139386694	3361	6176	2.89568	0.0152373	0.00204749	+	0.938678	UP	-0.590539	not_enhancer	6176	1.83755	high
CLIP4	chr2	29412509	29455973	11849	43464	2.8936	0.0249648	0.00335944	+	1.76165	UP	-1.06551	enhancer_at_extension	43464	3.66816	high
RNF44	chr5	175946146	175953698	6871	7552	2.88459	0.075784	0.010262	-	0.964684	UP	0.416727	not_enhancer	7552	1.09911	high
IFT27	chr22	37147635	37154246	6080	6611	2.88409	0.025197	0.0034131	-	0.783241	UP	0.797427	not_enhancer	6611	1.08734	high
FOXA1	chr14	38045341	38059189	10800	13848	2.88171	0.0888188	0.012051	-	0.804082	UP	-0.219209	not_enhancer	13848	1.28222	high
MUTYH	chr1	45784843	45794835	7004	9992	2.87966	0.0215005	0.00292135	-	-0.487192	DOWN	0.401604	not_enhancer	9992	1.42661	high
SLC29A2	chr11	66115164	66129992	10585	14828	2.87961	0.246345	0.0334731	-	-1.07228	DOWN	0.0405532	not_enhancer	14828	1.40085	high
DHX34	chr19	47885961	47898872	10529	12911	2.87517	0.107565	0.0146608	+	0.808955	UP	0.0579391	not_enhancer	12911	1.22623	high
CREB3	chr9	35737001	35749202	8214	12201	2.86995	0.177451	0.0242738	+	1.13534	UP	-0.415479	enhancer_at_extension	12201	1.48539	high
ZNF326	chr1	90501090	90522747	14026	21657	2.86992	0.0175108	0.00239538	+	-0.48236	DOWN	0.943648	not_enhancer	21657	1.54406	high
PRPF38B	chr1	109244425	109279747	10036	35322	2.869	0.0563691	0.00771589	+	0.308563	UP	0.412424	not_enhancer	35322	3.51953	high
TNFRSF10A	chr8	23024916	23047965	10237	23049	2.86515	0.0248231	0.0034069	-	0.53056	UP	-0.210338	not_enhancer	23049	2.25154	high
MRS2	chr6	24425810	24445370	8996	19560	2.86467	0.0165087	0.00226652	+	0.698042	UP	0.282353	not_enhancer	19560	2.1743	high
GNL1	chr6	30493863	30509154	8248	15291	2.86251	0.0174132	0.00239429	-	-0.490433	DOWN	-0.590642	not_enhancer	15291	1.8539	high
C2orf43	chr2	20859158	20883788	14825	24630	2.85742	0.0144349	0.0019918	-	-0.538337	DOWN	0.794249	not_enhancer	24630	1.66138	high
FUOM	chr10	135147664	135168658	15947	20994	2.85466	0.157405	0.0217611	-	-1.72233	DOWN	0.402527	not_enhancer	20994	1.31649	high
WDR13	chrX	48463581	48497984	14143	34403	2.8523	0.0853735	0.0118221	+	-0.598691	DOWN	0.186724	enhancer_at_extension	34403	2.43251	high
CAPN2	chr1	223963720	223978667	10723	14947	2.85055	0.0357242	0.00495292	+	0.692819	UP	-0.401169	not_enhancer	14947	1.39392	high
CDIP1	chr16	4545765	4560676	12351	14911	2.84493	0.0708529	0.0098616	-	0.478793	UP	0.143842	not_enhancer	14911	1.20727	high
GFPT1	chr2	69509187	69546905	24213	37718	2.84378	0.0391933	0.00545943	-	0.859623	UP	-0.139976	not_enhancer	37718	1.55776	high
S100A16	chr1	153555991	153579362	14614	23371	2.84053	0.0629283	0.00878537	-	0.900019	UP	-0.691436	not_enhancer	23371	1.59922	high
RAB18	chr10	27831143	27880238	20755	49095	2.83926	0.0372152	0.00520017	+	0.236512	UP	0.0142232	enhancer_at_extension	49095	2.36545	high
FAM122C	chrX	133988640	134025009	19456	36369	2.83526	0.0139821	0.00195918	+	-0.84328	DOWN	-1.1532	enhancer_at_extension	36369	1.86929	high
PAF1	chr19	39859973	39876492	10263	16519	2.83432	0.0226634	0.00317768	-	-1.0332	DOWN	0.734144	not_enhancer	16519	1.60957	high
TRAPPC3	chr1	36592582	36602173	6697	9591	2.83207	0.0103808	0.00145779	-	-0.600671	DOWN	0.0279188	not_enhancer	9591	1.43213	high
EHBP1L1	chr11	65360121	65369798	9160	9677	2.82747	0.0518148	0.00729962	+	-2.20406	DOWN	0.393574	not_enhancer	9677	1.05644	high
CASP4	chr11	104802915	104813593	5261	10678	2.82341	0.0100805	0.00142414	-	0.752215	UP	-1.48394	not_enhancer	10678	2.02965	high
XAB2	chr19	7665385	7684411	10575	19026	2.81243	0.0329155	0.00468572	-	0.498186	UP	1.36666	not_enhancer	19026	1.79915	high
FHDC1	chr4	153900848	153908237	5063	7389	2.81205	0.0103871	0.00147906	+	-0.819482	DOWN	0.942921	not_enhancer	7389	1.45941	high
ACTR1A	chr10	104224769	104238986	14151	14217	2.8026	0.131591	0.0188607	-	0.469154	UP	0.233981	not_enhancer	14217	1.00466	high
C20orf27	chr20	3704888	3734155	17946	29267	2.80228	0.0199674	0.00286253	-	-1.26942	DOWN	1.02107	not_enhancer	29267	1.63084	high
RNFT2	chr12	117291436	117308721	9672	17285	2.8016	0.0404859	0.00580683	+	-0.660962	DOWN	2.21695	enhancer_at_extension	17285	1.78712	high
FAM73B	chr9	131834361	131843378	9015	9017	2.79923	0.144542	0.0207655	+	0.889936	UP	0.728918	not_enhancer	9017	1.00022	high
ATHL1	chr11	296107	307630	9630	11523	2.79743	0.0613533	0.00882528	+	-0.992441	DOWN	0.320452	not_enhancer	11523	1.19657	high
LEPREL1	chr3	189636382	189674517	10524	38135	2.79496	0.181814	0.0261976	-	1.65679	UP	0.667692	not_enhancer	38135	3.62362	high
MYO18A	chr17	27361500	27400528	19183	39028	2.79378	0.0146449	0.0021119	-	-0.692637	DOWN	-0.215676	not_enhancer	39028	2.03451	high
C8orf59	chr8	86107782	86126311	9718	18529	2.79025	0.011514	0.00166447	-	-0.423327	DOWN	0.397838	not_enhancer	18529	1.90667	high
NUP54	chr4	77024671	77035812	9183	11141	2.78448	0.0298433	0.00433148	-	-0.421521	DOWN	1.12308	not_enhancer	11141	1.21322	high
EIF3M	chr11	32627808	32646944	12294	19136	2.78426	0.0576756	0.00837232	+	-0.136346	DOWN	0.638813	not_enhancer	19136	1.55653	high
IL18	chr11	111995423	112013974	7957	18551	2.78319	0.0115544	0.00167851	-	2.3348	UP	-1.0915	not_enhancer	18551	2.33141	high
COL4A1	chr13	110772667	110801318	17916	28651	2.78293	0.0225987	0.00328351	-	1.80598	UP	-1.49548	not_enhancer	28651	1.59919	high
NAE1	chr16	66794796	66836778	12969	41982	2.78116	0.0169925	0.00247198	-	-1.30069	DOWN	0.705979	not_enhancer	41982	3.2371	high
CNEP1R1	chr16	50070999	50080406	6664	9407	2.78092	0.0188619	0.00274438	+	0.397494	UP	0.870847	not_enhancer	9407	1.41161	high
ENTHD2	chr17	79196800	79202077	3209	5277	2.77995	0.151161	0.0220085	-	-0.801312	DOWN	1.18436	not_enhancer	5277	1.64444	high
RBM5	chr3	50156454	50179292	22072	22838	2.77625	0.0816477	0.0119181	+	0.333535	UP	0.535572	not_enhancer	22838	1.0347	high
RPS25	chr11	118875604	118886422	10609	10818	2.77617	0.0785964	0.0114734	-	-0.382011	DOWN	1.08421	not_enhancer	10818	1.0197	high
SUN2	chr22	39116432	39130730	7997	14298	2.77479	0.0107847	0.00157584	-	-0.584223	DOWN	1.35422	not_enhancer	14298	1.78792	high
PTGES	chr9	132480915	132500610	19381	19695	2.77151	0.0538871	0.00789183	-	-1.04243	DOWN	0.14048	not_enhancer	19695	1.0162	high
RPS11	chr19	50002946	50009306	4512	6360	2.77021	0.0490133	0.00718454	+	-0.845368	DOWN	0.832808	not_enhancer	6360	1.40957	high
RPS24	chr10	79816570	79824813	7739	8243	2.7694	0.0591702	0.00867818	+	-0.483569	DOWN	-2.25314	not_enhancer	8243	1.06512	high
THEM4	chr1	151829666	151846060	13084	16394	2.76786	0.0153247	0.00225	-	0.315551	UP	0.753276	not_enhancer	16394	1.25298	high
RPP14	chr3	58310422	58318606	6835	8184	2.76753	0.15914	0.0233706	+	0.577625	UP	-0.215958	not_enhancer	8184	1.19737	high
ZNF346	chr5	176508190	176513886	3810	5696	2.764	0.0332787	0.00489914	+	-1.17024	DOWN	-1.90648	not_enhancer	5696	1.49501	high
TMEM67	chr8	94831462	94870034	13829	38572	2.76217	0.132144	0.0194784	+	0.842359	UP	-0.599807	enhancer_at_extension	38572	2.78921	high
ITGA6	chr2	173371181	173380602	5840	9421	2.75776	0.0195089	0.00288446	+	2.32879	UP	-0.337802	not_enhancer	9421	1.61318	high
RPS3	chr11	75133324	75160090	15978	26766	2.74972	0.0286369	0.00425771	+	-0.792924	DOWN	-1.25722	enhancer_at_extension	26766	1.67518	high
MFSD1	chr3	158547508	158572086	15645	24578	2.74867	0.073714	0.0109677	+	0.355026	UP	-0.166565	enhancer_at_extension	24578	1.57098	high
UROD	chr1	45481247	45491454	5663	10207	2.74553	0.011024	0.00164382	+	-2.03386	DOWN	0.172092	not_enhancer	10207	1.8024	high
GBAS	chr7	56067874	56077227	5309	9353	2.74546	0.0120299	0.0017939	+	-0.455793	DOWN	0.459685	not_enhancer	9353	1.76173	high
PPWD1	chr5	64883376	64912175	14036	28799	2.74379	0.0114771	0.00171344	+	-1.18376	DOWN	1.03803	enhancer_at_extension	28799	2.0518	high
HSPG2	chr1	22125209	22148738	11856	23529	2.74165	0.0155458	0.00232431	-	1.19501	UP	1.011	not_enhancer	23529	1.98456	high
GSTK1	chr7	142967947	142977049	5522	9102	2.73933	0.0148131	0.00221833	+	-1.69186	DOWN	0.83863	not_enhancer	9102	1.64832	high
C21orf33	chr21	45565605	45621172	37411	55567	2.73853	0.0451255	0.00676151	+	-3.31345	DOWN	0.964435	not_enhancer	55567	1.48531	high
TNKS1BP1	chr11	57032485	57067112	14610	34627	2.73772	0.0423464	0.00634863	-	0.681362	UP	-0.0677356	not_enhancer	34627	2.37009	high
HDLBP	chr2	242146860	242166679	13290	19819	2.73686	0.0111503	0.00167267	-	-0.207527	DOWN	0.0763751	not_enhancer	19819	1.49127	high
PON2	chr7	95018054	95034175	10200	16121	2.73509	0.0257336	0.00386505	-	0.736591	UP	0.465362	not_enhancer	16121	1.58049	high
SYTL2	chr11	85393952	85405267	6449	11315	2.73441	0.130858	0.0196636	-	2.96933	UP	-3.67223	not_enhancer	11315	1.75454	high
ENTPD6	chr20	25207365	25228704	17576	21339	2.73438	0.136135	0.0204569	+	0.921891	UP	0.758327	not_enhancer	21339	1.2141	high
LRTOMT	chr11	71821828	71837996	4997	16168	2.73329	0.0108459	0.00163103	+	-1.60387	DOWN	-0.561992	not_enhancer	16168	3.23554	high
IFI35	chr17	41166473	41184245	14453	17772	2.73173	0.018727	0.00281926	+	-2.43337	DOWN	1.49784	enhancer_at_extension	17772	1.22964	high
MAST2	chr1	46501796	46525010	14527	23214	2.72884	0.0101742	0.00153475	+	0.25265	UP	-0.712541	not_enhancer	23214	1.59799	medium
RPGR	chrX	38111502	38128416	13504	16914	2.72777	0.044688	0.00674605	-	0.422577	UP	-1.28117	not_enhancer	16914	1.25252	medium
CCDC62	chr12	123312075	123318999	5255	6924	2.7248	0.0697164	0.010546	+	1.21825	UP	-2.09578	not_enhancer	6924	1.3176	medium
TPCN2	chr11	68858072	68959366	58654	101294	2.71866	0.0477267	0.00725044	+	-0.651567	DOWN	-0.0922293	enhancer_at_extension	101294	1.72698	medium
METTL4	chr18	2487190	2537524	13268	50334	2.71851	0.0149809	0.00227606	-	-0.307025	DOWN	0.0606788	not_enhancer	50334	3.79364	medium
NPHP1	chr2	110870123	110879888	4226	9765	2.71708	0.0266712	0.00405621	-	1.57518	UP	-1.18611	not_enhancer	9765	2.3107	medium
DHRS1	chr14	24740946	24759804	8536	18858	2.71654	0.0145891	0.00221957	-	-1.24204	DOWN	0.67398	not_enhancer	18858	2.20923	medium
MRPL47	chr3	179286289	179306073	10246	19784	2.71617	0.0213755	0.00325288	-	-0.637774	DOWN	0.0720183	not_enhancer	19784	1.9309	medium
CES2	chr16	66978999	66995139	4677	16140	2.71123	0.0461897	0.00705318	+	0.510681	UP	0.523833	not_enhancer	16140	3.45093	medium
TRMT13	chr1	100616053	100631280	8798	15227	2.70953	0.0114209	0.00174603	+	-0.363474	DOWN	0.957796	not_enhancer	15227	1.73073	medium
PRKAB2	chr1	146613587	146626685	9141	13098	2.70596	0.0274872	0.00421263	-	0.482746	UP	0.474744	not_enhancer	13098	1.43288	medium
PIN1	chr19	9960358	10004273	24946	43915	2.70534	0.0149097	0.00228602	+	-2.73918	DOWN	0.99422	not_enhancer	43915	1.7604	medium
SLC30A5	chr5	68426896	68440209	10231	13313	2.70424	0.0228761	0.00351014	+	0.736104	UP	-0.317072	not_enhancer	13313	1.30124	medium
KLHL20	chr1	173755840	173775101	10722	19261	2.69923	0.0150602	0.0023189	+	0.515864	UP	-0.494893	enhancer_at_extension	19261	1.7964	medium
ZKSCAN4	chr6	28197970	28212401	9558	14431	2.69879	0.0131318	0.0020226	-	0.520158	UP	0.679778	not_enhancer	14431	1.50983	medium
TUBB4B	chr9	140138159	140149624	8170	11465	2.69478	0.0339285	0.0052403	+	-0.246337	DOWN	1.02223	not_enhancer	11465	1.4033	medium
CCDC124	chr19	18054800	18069732	12168	14932	2.69147	0.0499652	0.00773491	+	0.266441	UP	0.875775	not_enhancer	14932	1.22715	medium
SDC1	chr2	20376190	20400558	7023	24368	2.68957	0.0212023	0.00328655	-	0.750628	UP	1.27804	not_enhancer	24368	3.46974	medium
AP3S2	chr15	90358634	90373831	11001	15197	2.68232	0.141094	0.0219811	-	0.540066	UP	-0.557156	not_enhancer	15197	1.38142	medium
PIGG	chr4	533985	544024	6907	10039	2.68135	0.0125332	0.00195388	+	1.08323	UP	-0.193196	not_enhancer	10039	1.45345	medium
TMEM44	chr3	194284731	194308402	10494	23671	2.67804	0.163513	0.0255495	-	0.400098	UP	0.167002	not_enhancer	23671	2.25567	medium
MPDU1	chr17	7496107	7501333	4928	5226	2.67751	0.0562685	0.00879538	+	-1.69816	DOWN	-2.07371	not_enhancer	5226	1.06047	medium
FAM192A	chr16	57164166	57186378	13876	22212	2.67646	0.0171995	0.00269043	-	-0.28044	DOWN	0.182876	not_enhancer	22212	1.60075	medium
GAA	chr17	78093678	78099252	5211	5574	2.67613	0.0382841	0.00598994	+	-0.933881	DOWN	0.456085	not_enhancer	5574	1.06966	medium
MYL9	chr20	35178228	35193035	11459	14807	2.6649	0.0243186	0.00383464	+	1.44201	UP	0.156324	not_enhancer	14807	1.29217	medium
INPPL1	chr11	71950149	71960488	7483	10339	2.66206	0.0137444	0.00217154	+	-0.41845	DOWN	-0.452296	not_enhancer	10339	1.38167	medium
MRPL43	chr10	102712408	102729215	6070	16807	2.6607	0.0109817	0.00173668	-	-0.628187	DOWN	-2.54475	not_enhancer	16807	2.76886	medium
EOGT	chr3	69020460	69024365	2757	3905	2.6585	0.0182393	0.00288882	-	1.22947	UP	-0.381169	not_enhancer	3905	1.41639	medium
LYPD3	chr19	43961359	43964939	2608	3580	2.6493	0.0176291	0.00281004	-	3.34817	UP	-0.649503	not_enhancer	3580	1.3727	medium
FTH1	chr11	61709937	61727190	5607	17253	2.64675	0.0377901	0.00603431	-	-0.174986	DOWN	-1.82023	not_enhancer	17253	3.07705	medium
DHX35	chr20	37668366	37724085	37165	55719	2.64294	0.0144447	0.00231262	+	-0.656842	DOWN	-0.452968	enhancer_at_extension	55719	1.49923	medium
TBL2	chr7	72975847	72983262	5258	7415	2.64017	0.0424088	0.00680276	-	0.500175	UP	-0.427033	not_enhancer	7415	1.41023	medium
ADAM8	chr10	135065652	135075907	8969	10255	2.63985	0.169467	0.0271901	-	1.9459	UP	-0.738681	not_enhancer	10255	1.14338	medium
IGFN1	chr1	201198080	201203602	5452	5522	2.63921	0.0777857	0.0124859	+	1.92729	UP	-1.82965	not_enhancer	5522	1.01284	medium
SLC25A1	chr22	19141939	19163095	10335	21156	2.63912	0.0518663	0.00832587	-	-1.02162	DOWN	0.0838484	not_enhancer	21156	2.04702	medium
NCDN	chr1	36032875	36071448	11185	38573	2.63867	0.0293711	0.0047163	+	-0.517426	DOWN	-0.0297236	not_enhancer	38573	3.44864	medium
PLBD2	chr12	113827203	113859192	10854	31989	2.63752	0.0211207	0.0033942	+	0.464378	UP	-0.60805	not_enhancer	31989	2.94721	medium
PTPRE	chr10	129884119	129889459	4298	5340	2.63504	0.0520395	0.00837737	+	2.84215	UP	-1.22957	not_enhancer	5340	1.24244	medium
TMC6	chr17	76096801	76106539	7469	9738	2.63333	0.0203892	0.00328616	-	-1.67403	DOWN	0.50484	not_enhancer	9738	1.30379	medium
SYNM	chr15	99675798	99701012	16710	25214	2.62915	0.0215449	0.0034825	+	-0.200648	DOWN	-0.432612	not_enhancer	25214	1.50892	medium
PCNP	chr3	101313281	101367914	29369	54633	2.61498	0.0117414	0.0019166	+	-0.505746	DOWN	0.585383	enhancer_at_extension	54633	1.86023	medium
SPRY1	chr4	124324910	124335325	7447	10415	2.61321	0.0395698	0.00646709	+	0.845582	UP	-2.44134	not_enhancer	10415	1.39855	medium
ZNF574	chr19	42585701	42600231	9120	14530	2.60128	0.0166062	0.00273657	+	0.910965	UP	0.335716	not_enhancer	14530	1.5932	medium
CD44	chr11	35253949	35265041	8197	11092	2.59672	0.0143814	0.00237744	+	1.74412	UP	-1.12476	not_enhancer	11092	1.35318	medium
EFTUD2	chr17	42908185	42927311	14754	19126	2.59402	0.0739503	0.0122479	-	-0.698409	DOWN	-0.180115	not_enhancer	19126	1.29633	medium
PSMC5	chr17	61909379	61917342	7951	7963	2.59303	0.149652	0.0248029	+	-0.981328	DOWN	0.0207737	not_enhancer	7963	1.00151	medium
TCAIM	chr3	44450943	44465109	8772	14166	2.57965	0.0202692	0.00339066	+	-0.803589	DOWN	0.83654	not_enhancer	14166	1.61491	medium
SMC1A	chrX	53379537	53401070	16514	21533	2.5782	0.0672082	0.011254	-	-1.24342	DOWN	1.00955	not_enhancer	21533	1.30392	medium
CAV1	chr7	116201233	116207781	4819	6548	2.5715	0.0133562	0.0022469	+	0.582893	UP	1.00379	not_enhancer	6548	1.35879	medium
BRF2	chr8	37674130	37700786	23398	26656	2.56929	0.142122	0.0239457	-	1.59349	UP	-0.234976	not_enhancer	26656	1.13924	medium
ANP32E	chr1	150175386	150190717	11823	15331	2.56651	0.0296974	0.00501329	-	-2.39885	DOWN	1.17175	not_enhancer	15331	1.29671	medium
ACAD8	chr11	134135749	134143644	5637	7895	2.56603	0.0143157	0.00241747	+	-0.813928	DOWN	0.975695	not_enhancer	7895	1.40057	medium
MOSPD1	chrX	133990901	134021656	9057	30755	2.56342	0.0463203	0.00783622	-	-0.44302	DOWN	-0.439587	not_enhancer	30755	3.39572	medium
FKBP8	chr19	18632938	18642561	8414	9623	2.55452	0.153491	0.0261274	-	-0.544791	DOWN	-0.0288658	not_enhancer	9623	1.14369	medium
ATP5I	chr4	655735	666225	3209	10490	2.55443	0.0173037	0.00294565	-	-0.252906	DOWN	-0.453298	not_enhancer	10490	3.26893	medium
TRIM3	chr11	6440645	6469843	10933	29198	2.55032	0.0556008	0.00949203	-	0.978835	UP	0.0758434	not_enhancer	29198	2.67063	medium
CHPF	chr2	220398049	220403669	4971	5620	2.54483	0.0157898	0.00270586	-	1.74845	UP	-0.302114	not_enhancer	5620	1.13056	medium
IFT46	chr11	118401810	118415243	7289	13433	2.54274	0.0227126	0.00389787	-	0.765986	UP	-0.0751313	not_enhancer	13433	1.84291	medium
WSB2	chr12	118450758	118470712	11321	19954	2.54009	0.0464834	0.00799196	-	-0.922472	DOWN	0.225469	not_enhancer	19954	1.76257	medium
PFDN4	chr20	52844591	52850220	2717	5629	2.53751	0.0114342	0.00196942	+	0.336042	UP	-2.60196	not_enhancer	5629	2.07177	medium
ANAPC5	chr12	121739172	121746048	6698	6876	2.53442	0.0601723	0.0103863	-	-0.613699	DOWN	0.261413	not_enhancer	6876	1.02658	medium
TAF9	chr5	68632735	68646811	6710	14076	2.53382	0.0189762	0.00327682	-	-0.569277	DOWN	-0.174871	not_enhancer	14076	2.09776	medium
MTG2	chr20	60778624	60800658	15489	22034	2.53148	0.0199839	0.00345645	+	0.600545	UP	0.243714	enhancer_at_extension	22034	1.42256	medium
TAF15	chr17	34191619	34216561	24872	24942	2.53062	0.0602693	0.0104305	+	-0.659753	DOWN	-1.1141	not_enhancer	24942	1.00281	medium
WDR55	chr5	140053709	140063552	6205	9843	2.5229	0.0115318	0.00200645	+	-0.740305	DOWN	0.138919	not_enhancer	9843	1.5863	medium
MRPL53	chr2	74692538	74699085	5411	6547	2.52243	0.171064	0.0297735	-	0.472463	UP	0.868604	not_enhancer	6547	1.20994	medium
KLHL36	chr16	84701292	84717026	10338	15734	2.51945	0.0127697	0.00222716	+	-0.80385	DOWN	0.452685	not_enhancer	15734	1.52196	medium
FAM8A1	chr6	17611950	17619763	6130	7813	2.51412	0.0274395	0.00480341	+	0.283706	UP	0.518722	not_enhancer	7813	1.27455	medium
TLR6	chr4	38809976	38825336	5595	15360	2.50233	0.0190646	0.00336474	-	0.714666	UP	-2.01074	not_enhancer	15360	2.74531	medium
MIIP	chr1	12092102	12103097	10710	10995	2.49783	0.112749	0.0199614	+	-1.03645	DOWN	0.291404	enhancer_at_extension	10995	1.02661	medium
TAF11	chr6	34816696	34845555	14827	28859	2.49515	0.0172054	0.00305177	-	-0.461893	DOWN	0.53385	not_enhancer	28859	1.94638	medium
CALCOCO2	chr17	46943884	46958483	8118	14599	2.49336	0.0114416	0.00203193	+	-0.445845	DOWN	0.411293	not_enhancer	14599	1.79835	medium
SCG2	chr2	224422562	224461658	17007	39096	2.48689	0.0294285	0.00524977	-	2.18143	UP	0.571479	not_enhancer	39096	2.29882	medium
GNA13	chr17	62976613	63006833	16158	30220	2.47809	0.0163846	0.00294074	-	-0.808649	DOWN	0.766362	not_enhancer	30220	1.87028	medium
PIKFYVE	chr2	209223475	209241952	4871	18477	2.47573	0.0262005	0.00471022	+	0.32718	UP	1.11806	not_enhancer	18477	3.79327	medium
WHAMM	chr15	83503611	83523237	14159	19626	2.47497	0.0489594	0.00880636	+	0.934821	UP	0.925279	not_enhancer	19626	1.38611	medium
SLC43A3	chr11	57149498	57174427	14365	24929	2.47372	0.016288	0.00293226	-	-1.09339	DOWN	-0.22554	not_enhancer	24929	1.7354	medium
C1orf43	chr1	154166220	154179182	8841	12962	2.4709	0.0494115	0.00891277	-	0.239548	UP	0.281093	not_enhancer	12962	1.46612	medium
MYSM1	chr1	59101244	59120411	11745	19167	2.46665	0.0109658	0.00198384	-	0.570083	UP	0.02349	not_enhancer	19167	1.63193	medium
PPM1M	chr3	52284613	52297739	8327	13126	2.46661	0.0142338	0.00257512	+	-1.89955	DOWN	-0.924006	enhancer_at_extension	13126	1.57632	medium
CAB39L	chr13	49871889	49882786	9512	10897	2.46479	0.010438	0.00189079	-	2.7943	UP	-0.937563	not_enhancer	10897	1.14561	medium
CAV2	chr7	116148595	116158078	7959	9483	2.46351	0.0571727	0.0103657	+	-0.286309	DOWN	1.325	not_enhancer	9483	1.19148	medium
DNTTIP2	chr1	94327050	94333373	5122	6323	2.4633	0.0853019	0.0154679	-	0.452951	UP	-0.473713	not_enhancer	6323	1.23448	medium
NBEAL2	chr3	47051193	47065713	10999	14520	2.46207	0.023719	0.00430468	+	-0.910452	DOWN	0.416346	not_enhancer	14520	1.32012	medium
FKBP1A	chr20	1297351	1349622	33302	52271	2.46088	0.122886	0.0223205	-	-0.973644	DOWN	0.000530917	not_enhancer	52271	1.56961	medium
CIC	chr19	42799949	42806249	5346	6300	2.45865	0.0798097	0.0145187	+	0.639653	UP	0.698995	not_enhancer	6300	1.17845	medium
RQCD1	chr2	219461803	219472487	9473	10684	2.45356	0.0556348	0.0101566	+	-0.421842	DOWN	1.08901	not_enhancer	10684	1.12784	medium
RCC1	chr1	28865812	28879596	12885	13784	2.45198	0.251736	0.0460073	+	-0.587594	DOWN	0.973628	enhancer_at_extension	13784	1.06977	medium
NCSTN	chr1	160328742	160349233	16285	20491	2.45177	0.100954	0.0184531	+	-2.23276	DOWN	0.35559	not_enhancer	20491	1.25827	medium
AHNAK	chr11	62182523	62201016	4354	18493	2.45129	0.0139831	0.00255677	-	-0.682229	DOWN	1.69588	not_enhancer	18493	4.24736	medium
SWSAP1	chr19	11487627	11503091	12783	15464	2.44903	0.0342779	0.00627744	+	0.864319	UP	0.115976	not_enhancer	15464	1.20973	medium
FBRS	chr16	30682135	30709529	5073	27394	2.4462	0.0115108	0.00211217	+	1.30155	UP	0.271727	not_enhancer	27394	5.39996	medium
IGHMBP2	chr11	68708070	68751115	21967	43045	2.44601	0.0282601	0.00518621	+	0.853307	UP	-0.43759	not_enhancer	43045	1.95953	medium
NPDC1	chr9	139923368	139933922	7939	10554	2.44221	0.0376572	0.006929	-	-0.879583	DOWN	-0.211787	not_enhancer	10554	1.32939	medium
SREK1	chr5	65479443	65553067	33524	73624	2.43906	0.026565	0.00489869	+	0.281037	UP	0.61383	not_enhancer	73624	2.19616	medium
DPP8	chr15	65721439	65734801	9285	13362	2.43706	0.0109999	0.00203124	-	0.226059	UP	0.516675	not_enhancer	13362	1.4391	medium
ADAR	chr1	154538104	154554538	11670	16434	2.43586	0.0454697	0.00840338	-	-0.208025	DOWN	0.30317	not_enhancer	16434	1.40823	medium
MMADHC	chr2	150408876	150426148	13713	17272	2.43528	0.0521097	0.00963442	-	-0.498919	DOWN	0.354297	not_enhancer	17272	1.25953	medium
SRRM2	chr16	2822539	2842071	14367	19532	2.43528	0.0804621	0.0148765	+	0.487877	UP	-0.769694	enhancer_at_extension	19532	1.3595	medium
RALGDS	chr9	135961963	135973107	10771	11144	2.43484	0.221322	0.0409322	-	1.41814	UP	-0.31336	not_enhancer	11144	1.03463	medium
VPS28	chr8	145642280	145649000	3515	6720	2.4348	0.086326	0.0159659	-	0.357028	UP	-0.591413	not_enhancer	6720	1.91181	medium
ERLEC1	chr2	54045956	54078941	15828	32985	2.43439	0.019122	0.0035376	+	1.22668	UP	0.106153	not_enhancer	32985	2.08397	medium
LPXN	chr11	58284371	58294344	6802	9973	2.43256	0.0114161	0.00211468	-	0.821718	UP	-0.539923	not_enhancer	9973	1.46619	medium
ZC3HC1	chr7	129643686	129658126	10752	14440	2.43016	0.205153	0.0380652	-	-0.38763	DOWN	0.169827	not_enhancer	14440	1.34301	medium
PINK1	chr1	20978004	21001614	13580	23610	2.41502	0.0470143	0.00881532	+	-0.751024	DOWN	1.38771	enhancer_at_extension	23610	1.73859	medium
SLC43A1	chr11	57195054	57252007	42008	56953	2.41096	0.0458892	0.00862857	-	-2.91459	DOWN	0.642865	not_enhancer	56953	1.35577	medium
DUSP2	chr2	96773489	96808905	8841	35416	2.41003	0.0265626	0.0049978	-	-1.08616	DOWN	1.95011	not_enhancer	35416	4.00588	medium
TRAF4	chr17	27077974	27098767	16421	20793	2.40743	0.0429984	0.00810484	+	-0.377127	DOWN	0.814655	not_enhancer	20793	1.26624	medium
JPH2	chr20	42691841	42740335	16785	48494	2.40548	0.0123294	0.00232713	-	0.941168	UP	0.950938	not_enhancer	48494	2.88913	medium
TWF1	chr12	44181725	44187526	4753	5801	2.40286	0.0229514	0.00433986	-	-0.504522	DOWN	0.464197	not_enhancer	5801	1.22049	medium
LRFN4	chr11	66627946	66640003	11075	12057	2.40015	0.0525921	0.00996331	+	-0.699626	DOWN	0.361268	not_enhancer	12057	1.08867	medium
KIAA1429	chr8	95489464	95499921	7190	10457	2.39962	0.0325145	0.00616198	-	-0.340201	DOWN	0.210335	not_enhancer	10457	1.45438	medium
WNK2	chr9	96082854	96090808	6734	7954	2.39522	0.0155402	0.00295408	+	1.00552	UP	-0.20465	not_enhancer	7954	1.18117	medium
NDUFC2	chr11	77757238	77779350	14810	22112	2.39386	0.0374424	0.00712425	-	0.346181	UP	0.181124	not_enhancer	22112	1.49305	medium
LCMT2	chr15	43609502	43619974	6580	10472	2.38799	0.0131157	0.00250575	-	-0.575723	DOWN	0.306288	not_enhancer	10472	1.59149	medium
CAPN1	chr11	64979477	65006243	26720	26766	2.38374	0.0361512	0.00692702	+	-0.394448	DOWN	0.434606	not_enhancer	26766	1.00172	medium
HSP90AA1	chr14	102523408	102547075	15548	23667	2.38193	0.0512686	0.00983603	-	-0.255646	DOWN	0.173625	not_enhancer	23667	1.52219	medium
ACTR5	chr20	37400834	37425119	19822	24285	2.37969	0.0403266	0.00774877	+	0.683495	UP	-0.226964	enhancer_at_extension	24285	1.22515	medium
OAF	chr11	120101041	120117858	13802	16817	2.37803	0.0265795	0.00511315	+	-1.247	DOWN	0.157246	enhancer_at_extension	16817	1.21845	medium
LMNA	chr1	156109880	156126845	14115	16965	2.37468	0.02769	0.00533917	+	0.304986	UP	-0.243998	not_enhancer	16965	1.20191	medium
TMEM66	chr8	29904608	29920528	12796	15920	2.37434	0.0243652	0.00469918	-	0.659196	UP	0.750816	not_enhancer	15920	1.24414	medium
DIAPH1	chr5	140861476	140894583	17572	33107	2.37269	0.0180979	0.00349445	-	0.459634	UP	-0.0379418	not_enhancer	33107	1.88408	medium
PRKRA	chr2	179281720	179296141	7366	14421	2.37228	0.0123648	0.00238813	-	-0.384233	DOWN	1.03383	not_enhancer	14421	1.95778	medium
YIPF2	chr19	11000796	11033444	9548	32648	2.36877	0.036704	0.00710626	-	-1.0884	DOWN	-0.595916	not_enhancer	32648	3.41935	medium
DBNDD2	chr20	44039250	44044716	4284	5466	2.36802	0.118827	0.023018	+	2.32302	UP	0.907519	not_enhancer	5466	1.27591	medium
LAP3	chr4	17609595	17616253	5413	6658	2.36499	0.117935	0.0228933	+	-0.685069	DOWN	-0.125967	enhancer_at_extension	6658	1.23	medium
PEX26	chr22	18613905	18632665	6542	18760	2.36464	0.0707802	0.0137431	+	-0.466491	DOWN	-2.41701	enhancer_at_extension	18760	2.86762	medium
MC1R	chr16	89987385	90014332	7468	26947	2.36092	0.0676538	0.0131699	+	0.501207	UP	-0.679898	not_enhancer	26947	3.60833	medium
ACER3	chr11	76737841	76761887	5602	24046	2.36039	0.0317287	0.00617882	+	-0.815358	DOWN	0.406993	not_enhancer	24046	4.2924	medium
CEP135	chr4	56899529	56907064	5275	7535	2.35932	0.0137171	0.00267323	+	1.03218	UP	0.399443	not_enhancer	7535	1.42844	medium
KANSL3	chr2	97198044	97258907	49685	60863	2.35454	0.0501492	0.00980568	-	0.259162	UP	0.109554	not_enhancer	60863	1.22498	medium
STX1A	chr7	73107443	73113536	3841	6093	2.3508	0.0127292	0.00249539	-	2.04861	UP	-0.872847	not_enhancer	6093	1.58631	medium
ACP2	chr11	47250219	47260853	7964	10634	2.34757	0.0446319	0.00876909	-	-0.341554	DOWN	-0.286879	not_enhancer	10634	1.33526	medium
BAD	chr11	64025702	64037302	8133	11600	2.34478	0.0250703	0.00493528	-	-0.750856	DOWN	0.0769813	not_enhancer	11600	1.42629	medium
G6PD	chrX	153744567	153759606	9391	15039	2.34438	0.103755	0.0204305	-	-1.82334	DOWN	0.0243989	not_enhancer	15039	1.60143	medium
ELL2	chr5	95188426	95220802	18485	32376	2.34079	0.267986	0.0529008	-	0.330531	UP	-1.02198	not_enhancer	32376	1.75147	medium
SF3A3	chr1	38412730	38422647	6170	9917	2.34006	0.030127	0.00595014	-	-0.27126	DOWN	0.208561	not_enhancer	9917	1.60729	medium
ATP6V0D1	chr16	67465368	67471917	3075	6549	2.33838	0.594357	0.117524	-	0.408124	UP	-1.16892	not_enhancer	6549	2.12976	medium
PPIP5K1	chr15	43802927	43825660	15797	22733	2.33541	0.0943629	0.0186971	-	-1.23976	DOWN	0.920667	not_enhancer	22733	1.43907	medium
TMX3	chr18	66335147	66340925	5469	5778	2.33478	0.0250614	0.00496783	-	0.347599	UP	0.764673	not_enhancer	5778	1.0565	medium
ZNF627	chr19	11729950	11742892	9699	12942	2.33365	0.0205734	0.0040814	+	0.774296	UP	-0.315364	not_enhancer	12942	1.33436	medium
UQCC1	chr20	33872789	33890369	7829	17580	2.32904	0.0119113	0.00237054	-	0.673133	UP	-0.838592	not_enhancer	17580	2.2455	medium
LMAN1	chr18	56985882	56995055	7344	9173	2.32704	0.0197257	0.00393118	-	-1.054	DOWN	0.35342	not_enhancer	9173	1.24905	medium
CXCR4	chr2	136863392	136871919	5722	8527	2.32313	0.0213458	0.00426561	-	0.98593	UP	-0.763342	not_enhancer	8527	1.49021	medium
IL6	chr7	22771621	22775921	2925	4300	2.32034	0.0122863	0.00245997	+	1.89425	UP	-0.986668	not_enhancer	4300	1.47009	medium
SGK223	chr8	8160933	8175258	8694	14325	2.31692	0.0278547	0.00559031	-	1.06669	UP	0.139507	not_enhancer	14325	1.64769	medium
HPS3	chr3	148891519	148920566	19531	29047	2.31544	0.0409259	0.00822208	+	-1.04001	DOWN	-0.105031	enhancer_at_extension	29047	1.48723	medium
SLC24A1	chr15	65953333	65965412	7506	12079	2.31479	0.013458	0.00270496	+	0.70801	UP	-0.634877	not_enhancer	12079	1.60925	medium
EIF2A	chr3	150302029	150319824	10675	17795	2.3138	0.012909	0.0025964	+	0.345227	UP	-0.186433	not_enhancer	17795	1.66698	medium
OXA1L	chr14	23241007	23268722	10736	27715	2.31372	0.0173051	0.00348077	+	-1.0898	DOWN	0.0495809	not_enhancer	27715	2.5815	medium
ATG16L1	chr2	234204320	234224159	12842	19839	2.31247	0.0140581	0.00283011	+	1.0594	UP	0.208607	not_enhancer	19839	1.54485	medium
PPP1R37	chr19	45651335	45682002	21551	30667	2.30947	0.0958055	0.0193273	+	1.66076	UP	-0.569137	enhancer_at_extension	30667	1.423	medium
PYCR2	chr1	226083431	226107578	16631	24147	2.30174	0.0282191	0.00572335	-	-0.682369	DOWN	0.409874	not_enhancer	24147	1.45193	medium
PTP4A3	chr8	142441620	142457574	11909	15954	2.30009	0.0616934	0.0125269	+	-0.80971	DOWN	0.493292	enhancer_at_extension	15954	1.33966	medium
CRABP2	chr1	156665814	156669398	3470	3584	2.29896	0.0879178	0.0178658	-	-0.53921	DOWN	-3.55731	not_enhancer	3584	1.03285	medium
GOT2	chr16	58719009	58741035	17877	22026	2.29786	0.019416	0.00394854	-	-0.234554	DOWN	0.23899	not_enhancer	22026	1.23209	medium
PDHA1	chrX	19379823	19402515	16745	22692	2.29549	0.0795981	0.0162141	+	-0.213097	DOWN	0.674902	enhancer_at_extension	22692	1.35515	medium
KIF26A	chr14	104647231	104670480	16516	23249	2.29318	0.0421053	0.00859052	+	-0.281701	DOWN	1.41747	not_enhancer	23249	1.40767	medium
TEFM	chr17	29181739	29224354	15231	42615	2.29191	0.0494958	0.0101073	-	-0.512836	DOWN	0.373146	not_enhancer	42615	2.79791	medium
TBC1D7	chr6	13256358	13266774	1852	10416	2.28119	0.0127066	0.0026141	-	0.941753	UP	-0.556507	not_enhancer	10416	5.62419	medium
SLC12A6	chr15	34506242	34525460	14469	19218	2.27313	0.0592123	0.0122499	-	1.3814	UP	-0.316504	not_enhancer	19218	1.32822	medium
LIN7C	chr11	27494323	27516123	14943	21800	2.27061	0.164108	0.03401	-	-0.395349	DOWN	0.481408	not_enhancer	21800	1.45888	medium
TMEM40	chr3	12754472	12775024	6424	20552	2.26871	0.0140347	0.00291241	-	1.83346	UP	-0.311722	not_enhancer	20552	3.19925	medium
ANKRD29	chr18	21166863	21178890	2618	12027	2.26513	0.0799104	0.0166238	-	0.910174	UP	-0.752422	not_enhancer	12027	4.59396	medium
MRPL45	chr17	36479101	36500709	16709	21608	2.26495	0.0934871	0.0194507	+	-0.351093	DOWN	-0.275348	enhancer_at_extension	21608	1.2932	medium
CSTF2	chrX	100095921	100108625	10036	12704	2.26211	0.0151276	0.00315361	+	0.248381	UP	0.277577	not_enhancer	12704	1.26584	medium
EXOSC8	chr13	37583750	37592482	6966	8732	2.25184	0.015004	0.00315018	+	-1.07324	DOWN	1.55022	not_enhancer	8732	1.25352	medium
LYSMD3	chr5	89789691	89811428	10789	21737	2.25024	0.0147847	0.00310757	-	0.210255	UP	0.677183	not_enhancer	21737	2.01474	medium
POLD3	chr11	74380162	74459912	55823	79750	2.24831	0.0297122	0.00625353	+	-0.883954	DOWN	0.261399	enhancer_at_extension	79750	1.42862	medium
ATP1A1	chr1	116952883	116970056	11557	17173	2.24336	0.0378947	0.00800311	+	0.487703	UP	-0.254868	enhancer_at_extension	17173	1.48594	medium
DMTF1	chr7	86825653	86844356	13260	18703	2.24319	0.0597635	0.0126232	+	-0.319804	DOWN	1.01556	not_enhancer	18703	1.41048	medium
SMARCAL1	chr2	217347776	217354151	4768	6375	2.23885	0.0206447	0.00437367	+	0.353978	UP	-0.999454	not_enhancer	6375	1.33704	medium
WIPI1	chr17	66409960	66417089	5359	7129	2.23822	0.0179347	0.0038012	-	1.4954	UP	-1.4819	not_enhancer	7129	1.33029	medium
DALRD3	chr3	49034132	49052921	4258	18789	2.23799	0.0813468	0.017244	-	0.371839	UP	-1.11868	not_enhancer	18789	4.41264	medium
WDR92	chr2	68338081	68350068	11356	11987	2.23797	0.0174704	0.00370346	-	-1.25629	DOWN	-0.188447	not_enhancer	11987	1.05557	medium
COX7A2L	chr2	42498882	42560686	41748	61804	2.23651	0.0166798	0.00353944	-	-0.70803	DOWN	-0.0353946	not_enhancer	61804	1.48041	medium
ANXA3	chr4	79531597	79553500	13254	21903	2.22901	0.0205266	0.00437842	+	1.73866	UP	1.26199	not_enhancer	21903	1.65256	medium
SNCG	chr10	88723017	88744303	13074	21286	2.22825	0.023401	0.00499419	+	-0.681181	DOWN	1.06405	not_enhancer	21286	1.62812	medium
MCM7	chr7	99681133	99690351	6086	9218	2.22781	0.185476	0.0395958	-	-0.99347	DOWN	1.00069	not_enhancer	9218	1.51462	medium
LYPLA2	chr1	24122029	24135525	10497	13496	2.22708	0.0777586	0.0166085	+	-1.97792	DOWN	-0.774511	not_enhancer	13496	1.2857	medium
DIDO1	chr20	61495483	61509090	8117	13607	2.21954	0.0133535	0.00286713	-	0.699643	UP	-0.0151119	not_enhancer	13607	1.67636	medium
USP39	chr2	85876403	85923839	28131	47436	2.21239	0.0224036	0.00483417	+	-0.340134	DOWN	0.508379	not_enhancer	47436	1.68625	medium
REST	chr4	57802010	57832173	28419	30163	2.20868	0.0701881	0.0151839	+	-1.05986	DOWN	-0.192598	enhancer_at_extension	30163	1.06137	medium
NLE1	chr17	33448542	33455772	7229	7230	2.20207	0.165929	0.0360608	-	0.232189	UP	0.0887041	not_enhancer	7230	1.00014	medium
GART	chr21	34865171	34876238	9216	11067	2.202	0.021928	0.00476574	-	-0.885176	DOWN	1.17901	not_enhancer	11067	1.20085	medium
CYB5D1	chr17	7765600	7788123	14476	22523	2.19976	0.113837	0.0247795	+	-1.63105	DOWN	-0.59106	not_enhancer	22523	1.55589	medium
SCARB1	chr12	125233944	125261402	13142	27458	2.19532	0.0106794	0.0023318	-	-0.193171	DOWN	0.217693	not_enhancer	27458	2.08933	medium
SCAND3	chr6	28529696	28539407	6825	9711	2.19521	0.0135351	0.00295554	-	1.14013	UP	-0.726162	not_enhancer	9711	1.42286	medium
GABARAPL2	chr16	75611779	75638578	18408	26799	2.19185	0.0139412	0.00305133	+	-0.951604	DOWN	-0.190053	not_enhancer	26799	1.45583	medium
CAD	chr2	27466811	27475832	8668	9021	2.18905	0.170238	0.0373324	+	-0.283525	DOWN	0.443526	not_enhancer	9021	1.04072	medium
AMIGO2	chr12	47459058	47469490	7402	10432	2.17628	0.0117544	0.0026006	-	0.645201	UP	-0.439136	not_enhancer	10432	1.40935	medium
SQLE	chr8	126034525	126047483	10707	12958	2.17592	0.015906	0.00352001	+	0.616419	UP	0.27479	not_enhancer	12958	1.21024	medium
PTRH1	chr9	130440220	130455257	14751	15037	2.17584	0.158633	0.0351074	-	-1.52696	DOWN	-1.56862	not_enhancer	15037	1.01939	medium
PHAX	chr5	125962944	125975217	10457	12273	2.17	0.0153368	0.003408	+	0.42768	UP	0.0656092	not_enhancer	12273	1.17366	medium
NPRL2	chr3	50378412	50384761	5676	6349	2.16378	0.0358636	0.00800372	-	-0.988474	DOWN	0.656093	not_enhancer	6349	1.11857	medium
SERPINB1	chr6	2812901	2832566	12304	19665	2.16306	0.0151053	0.00337274	-	-0.701727	DOWN	0.858856	not_enhancer	19665	1.59826	medium
HSP90B1	chr12	104347423	104359581	7899	12158	2.16219	0.0338646	0.00756589	+	-0.223801	DOWN	0.785652	not_enhancer	12158	1.53918	medium
GUK1	chr1	228336685	228353515	14979	16830	2.15544	0.0925473	0.0207736	+	-0.309372	DOWN	-0.233629	enhancer_at_extension	16830	1.12357	medium
SEC24D	chr4	119628874	119643978	14790	15104	2.15408	0.0411277	0.00924044	-	1.73492	UP	-1.84798	not_enhancer	15104	1.02123	medium
DDB1	chr11	61013409	61066923	48061	53514	2.15283	0.0741667	0.016678	-	-0.47012	DOWN	0.155021	not_enhancer	53514	1.11346	medium
PRDX4	chrX	23704516	23716102	9076	11586	2.14481	0.0218102	0.00493183	+	0.470068	UP	0.308189	not_enhancer	11586	1.27655	medium
SRRT	chr7	100486285	100498920	9992	12635	2.14083	0.0418877	0.00949801	+	0.396452	UP	-0.127802	not_enhancer	12635	1.26451	medium
RAPGEF3	chr12	48099845	48128455	15021	28610	2.13375	0.0305924	0.00697093	-	0.888499	UP	0.531716	not_enhancer	28610	1.90467	medium
USP3	chr15	63886839	63905177	12467	18338	2.13172	0.0673361	0.0153652	+	0.310507	UP	-0.0131416	enhancer_at_extension	18338	1.47092	medium
GPATCH1	chr19	33621448	33629203	5188	7755	2.13035	0.0130449	0.00297949	+	0.490718	UP	-0.502282	not_enhancer	7755	1.4948	medium
DCTN1	chr2	74557712	74588281	19323	30569	2.12707	0.0233116	0.00533654	-	-1.06159	DOWN	0.505002	not_enhancer	30569	1.582	medium
PLXND1	chr3	129260961	129274018	9688	13057	2.12651	0.0153107	0.00350633	-	-0.938018	DOWN	1.56165	not_enhancer	13057	1.34775	medium
DHRS7	chr14	60598355	60610838	11277	12483	2.12542	0.0374292	0.0085782	-	0.675891	UP	-0.539093	not_enhancer	12483	1.10694	medium
RMDN3	chr15	40987306	41028082	16352	40776	2.12483	0.0292226	0.00670011	-	-0.325147	DOWN	1.50614	not_enhancer	40776	2.49364	medium
HDAC7	chr12	48164824	48176505	11134	11681	2.12234	0.271872	0.0624417	-	-0.472512	DOWN	0.709776	not_enhancer	11681	1.04913	medium
LYSMD4	chr15	100240931	100255902	9349	14971	2.12122	0.011761	0.0027033	-	-1.22455	DOWN	-0.260156	not_enhancer	14971	1.60135	medium
FKBP14	chr7	30029906	30050203	9869	20297	2.12096	0.0212383	0.00488254	-	-0.219924	DOWN	-0.448879	not_enhancer	20297	2.05664	medium
TTC14	chr3	180335616	180354066	17129	18450	2.11802	0.246049	0.0566804	+	0.425192	UP	0.517475	enhancer_at_extension	18450	1.07712	medium
ACSS2	chr20	33515769	33527143	8239	11374	2.11656	0.0307976	0.0071018	+	-1.62023	DOWN	-0.463434	not_enhancer	11374	1.38051	medium
CMTR1	chr6	37450603	37475625	18592	25022	2.11636	0.0893626	0.0206095	+	-0.928658	DOWN	0.124265	enhancer_at_extension	25022	1.34585	medium
SRSF10	chr1	24275312	24291294	10544	15982	2.11514	0.0603882	0.0139389	-	-0.711524	DOWN	1.54139	not_enhancer	15982	1.51574	medium
SNAPC3	chr9	15465951	15497105	21674	31154	2.11189	0.0188902	0.00437013	+	-0.861126	DOWN	0.038127	not_enhancer	31154	1.43739	medium
PALD1	chr10	72328205	72371317	30478	43112	2.11131	0.0165228	0.003824	+	-1.1579	DOWN	0.570466	enhancer_at_extension	43112	1.41453	medium
LIPG	chr18	47119272	47149399	6353	30127	2.10877	0.0146541	0.00339747	+	1.49726	UP	-3.51958	enhancer_at_extension	30127	4.74217	medium
EFCAB2	chr1	245290466	245299567	8620	9101	2.101	0.0326722	0.0076158	+	0.824515	UP	-0.854596	not_enhancer	9101	1.0558	medium
TCEAL4	chrX	102842657	102875572	22436	32915	2.10096	0.0327745	0.00763982	+	-1.2487	DOWN	0.629664	not_enhancer	32915	1.46706	medium
CTSB	chr8	11680589	11700033	13482	19444	2.09992	0.0143508	0.00334763	-	1.30941	UP	-0.675437	not_enhancer	19444	1.44222	medium
BAG3	chr10	121437331	121455615	11642	18284	2.09949	0.122861	0.0286685	+	0.306948	UP	0.0586317	not_enhancer	18284	1.57052	medium
BLOC1S6	chr15	45908197	45923345	2259	15148	2.09238	0.0160536	0.00376447	+	-1.71655	DOWN	-1.14738	not_enhancer	15148	6.70562	medium
KIAA1211L	chr2	99403971	99410309	4381	6338	2.08399	0.0106662	0.00251574	-	0.787665	UP	-0.0521784	not_enhancer	6338	1.4467	medium
RFT1	chr3	53095630	53122499	17622	26869	2.08045	0.061738	0.0145974	-	-0.285492	DOWN	0.434381	not_enhancer	26869	1.52474	medium
TMEM43	chr3	14185179	14201900	12110	16721	2.07699	0.0395909	0.00938336	+	1.76502	UP	-0.671638	not_enhancer	16721	1.38076	medium
OGDH	chr7	44748665	44773041	13761	24376	2.07275	0.0253085	0.00601599	+	-0.255276	DOWN	0.557286	not_enhancer	24376	1.77138	medium
IFT122	chr3	129239198	129252812	9392	13614	2.07095	0.0142602	0.00339397	+	-0.777927	DOWN	-0.112156	not_enhancer	13614	1.44953	medium
BTF3L4	chr1	52556388	52571230	11628	14842	2.07026	0.0130518	0.00310785	+	-1.12129	DOWN	0.335277	not_enhancer	14842	1.2764	medium
ROGDI	chr16	4831955	4846969	11286	15014	2.06932	0.011685	0.00278421	-	-1.77946	DOWN	0.323843	not_enhancer	15014	1.33032	medium
KAZALD1	chr10	102827888	102837212	6883	9324	2.06754	0.014706	0.00350836	+	-0.680026	DOWN	0.868061	not_enhancer	9324	1.35464	medium
ALAD	chr9	116143773	116148597	4415	4824	2.06566	0.0225668	0.00539069	-	-0.854275	DOWN	1.54761	not_enhancer	4824	1.09264	medium
EPRS	chr1	220134003	220141943	5604	7940	2.06424	0.0174414	0.00417044	-	-0.480222	DOWN	0.38053	not_enhancer	7940	1.41685	medium
TPMT	chr6	18122852	18128542	4794	5690	2.06018	0.0131241	0.00314699	-	0.295065	UP	0.137634	not_enhancer	5690	1.1869	medium
NDUFS1	chr2	206951028	206979541	20140	28513	2.05642	0.0187567	0.00450935	-	-0.677209	DOWN	-0.375445	not_enhancer	28513	1.41574	medium
DAPK1	chr9	90323548	90338533	11487	14985	2.0551	0.0359552	0.00865196	+	-0.210808	DOWN	1.88988	enhancer_at_extension	14985	1.30452	medium
SH3KBP1	chrX	19543180	19552093	8891	8913	2.04859	0.0231865	0.00560466	-	0.444883	UP	-0.470305	not_enhancer	8913	1.00247	medium
CCDC12	chr3	46939346	46963216	19670	23870	2.0475	0.120965	0.0292618	-	1.05969	UP	0.181375	not_enhancer	23870	1.21352	medium
PPM1F	chr22	22246138	22273793	25394	27655	2.0464	0.0698629	0.0169129	-	-0.883084	DOWN	0.436792	not_enhancer	27655	1.08904	medium
LIMA1	chr12	50561289	50569571	7265	8282	2.04376	0.0831849	0.0201749	-	1.30053	UP	-0.514376	not_enhancer	8282	1.13999	medium
SRP9	chr1	225978168	225997793	14691	19625	2.04314	0.0696553	0.0169008	+	-0.823176	DOWN	1.03414	not_enhancer	19625	1.33585	medium
MIEN1	chr17	37871871	37884749	9169	12878	2.03836	0.0138631	0.00337484	-	-1.53844	DOWN	0.6744	not_enhancer	12878	1.40452	medium
ZNF48	chr16	30411429	30418617	3466	7188	2.03234	0.0209963	0.00513272	+	-0.955926	DOWN	0.986439	not_enhancer	7188	2.07386	medium
FAM114A1	chr4	38947360	38960248	8711	12888	2.03026	0.0180325	0.00441456	+	1.07871	UP	-0.634915	not_enhancer	12888	1.47951	medium
ERAL1	chr17	27188085	27196308	7308	8223	2.02713	0.0399753	0.0098076	+	-0.904058	DOWN	0.356701	not_enhancer	8223	1.12521	medium
NENF	chr1	212619714	212682773	19431	63059	2.02548	0.117943	0.0289695	+	-0.388879	DOWN	0.217882	enhancer_at_extension	63059	3.24528	medium
TMCO4	chr1	19996806	20008706	9434	11900	2.01965	0.0104492	0.00257695	-	-0.427635	DOWN	0.629547	not_enhancer	11900	1.26139	medium
ENGASE	chr17	77084681	77128803	8409	44122	2.0119	0.0238693	0.00591829	+	-1.14035	DOWN	1.27616	not_enhancer	44122	5.247	medium
FAM83A	chr8	124222314	124236498	11722	14184	2.01157	0.420994	0.104408	+	-1.02522	DOWN	0.112323	enhancer_at_extension	14184	1.21003	medium
ANKS3	chr16	4725542	4746513	14154	20971	2.01032	0.0619574	0.015379	-	0.670111	UP	-0.495424	not_enhancer	20971	1.48163	medium
LAMC1	chr1	183114727	183140091	4273	25364	2.00635	0.0792139	0.0197165	+	0.736492	UP	0.308294	not_enhancer	25364	5.93588	medium
POMP	chr13	29253062	29262783	6375	9721	2.00557	0.0469103	0.0116824	+	0.182715	UP	-0.122326	not_enhancer	9721	1.52486	medium
ABLIM2	chr4	7945728	7967039	14626	21311	2.005	0.0133984	0.00333801	-	0.952839	UP	-0.528598	not_enhancer	21311	1.45706	medium
CTPS1	chr1	41478235	41548184	52937	69949	1.99821	0.0716113	0.017925	+	-0.230333	DOWN	0.890292	enhancer_at_extension	69949	1.32136	medium
XYLT2	chr17	48440499	48450580	9054	10081	1.99594	0.0237924	0.00596485	+	-0.496329	DOWN	1.17625	not_enhancer	10081	1.11343	medium
ANGEL2	chr1	213149952	213165524	13863	15572	1.9943	0.0226159	0.00567635	-	0.307005	UP	0.166669	not_enhancer	15572	1.12328	medium
PSMD3	chr17	38154213	38160121	5017	5908	1.99127	0.0359483	0.00904163	+	-0.577631	DOWN	0.669049	not_enhancer	5908	1.1776	medium
MCFD2	chr2	47092046	47129009	23421	36963	1.99095	0.0334792	0.00842247	-	0.574758	UP	0.314861	not_enhancer	36963	1.5782	medium
EXOSC5	chr19	41870079	41892279	20613	22200	1.99049	0.0914204	0.0230063	-	-0.611803	DOWN	0.800467	not_enhancer	22200	1.07699	medium
LRCH4	chr7	100159719	100169855	8445	10136	1.9884	0.0145103	0.00365687	-	1.29856	UP	-0.37473	not_enhancer	10136	1.20024	medium
AP4M1	chr7	99707968	99717235	5357	9267	1.98424	0.124814	0.0315463	+	-1.18179	DOWN	0.971264	enhancer_at_extension	9267	1.72989	medium
CASP1	chr11	104892564	104896170	3565	3606	1.98345	0.0971336	0.0245636	-	0.491589	UP	0.0412507	not_enhancer	3606	1.0115	medium
KLC4	chr6	43042837	43100656	4486	57819	1.98334	0.0171908	0.00434762	+	-0.368238	DOWN	-0.433798	enhancer_at_extension	57819	12.8888	medium
S100A2	chr1	153521849	153533584	8867	11735	1.96657	0.0251293	0.00642961	-	1.07199	UP	-1.26522	not_enhancer	11735	1.32345	medium
IARS	chr9	94963904	94972489	6768	8585	1.96525	0.0398259	0.0101992	-	-0.537298	DOWN	-0.13098	not_enhancer	8585	1.26847	medium
TXNDC9	chr2	99893597	99935445	11431	41848	1.965	0.0782899	0.0200531	-	-0.394754	DOWN	-0.20953	not_enhancer	41848	3.66092	medium
GSS	chr20	33491273	33516236	15232	24963	1.9634	0.0146386	0.00375368	-	-1.48031	DOWN	0.544045	not_enhancer	24963	1.63885	medium
STK36	chr2	219567439	219575567	7036	8128	1.96335	0.03103	0.00795708	+	0.361352	UP	-0.169036	not_enhancer	8128	1.1552	medium
HES7	chr17	8017097	8023908	6757	6811	1.95843	0.0292759	0.00753296	-	-2.16091	DOWN	1.28588	not_enhancer	6811	1.00799	medium
RPL26L1	chr5	172396774	172402513	4996	5739	1.95666	0.0595643	0.0153452	+	0.43283	UP	-0.219047	not_enhancer	5739	1.14872	medium
RAB31	chr18	9862548	9884829	5551	22281	1.95305	0.109799	0.0283576	+	-0.238609	DOWN	0.033806	enhancer_at_extension	22281	4.01387	medium
CEBPG	chr19	33873592	33904750	24552	31158	1.95151	0.0224976	0.00581665	+	-1.14265	DOWN	0.633428	not_enhancer	31158	1.26906	medium
ZCCHC9	chr5	80609116	80619533	8473	10417	1.95146	0.0351642	0.00909188	+	0.54682	UP	0.956042	not_enhancer	10417	1.22943	medium
NR4A1	chr12	52453291	52463029	8088	9738	1.94936	0.0386178	0.00999936	+	0.652647	UP	-0.44029	not_enhancer	9738	1.20401	medium
CDK4	chr12	58132459	58141510	7120	9051	1.94313	0.044531	0.0115803	-	-1.59538	DOWN	0.182622	not_enhancer	9051	1.27121	medium
MAP7D1	chr1	36646450	36657515	9501	11065	1.93796	0.108577	0.0283371	+	-0.592033	DOWN	0.0874312	enhancer_at_extension	11065	1.16461	medium
MCUR1	chr6	13753018	13786789	13671	33771	1.93767	0.0238355	0.00622198	-	-0.492804	DOWN	1.12981	not_enhancer	33771	2.47027	medium
SCRN3	chr2	175294303	175340899	17726	46596	1.93689	0.0121763	0.0031802	+	-0.446397	DOWN	0.689829	enhancer_at_extension	46596	2.62868	medium
BOD1	chr5	173012577	173034517	21883	21940	1.93282	0.127733	0.0334555	-	-0.870934	DOWN	0.476032	not_enhancer	21940	1.0026	medium
DDX49	chr19	19039436	19046327	4830	6891	1.93068	0.0180935	0.00474602	+	-1.52393	DOWN	-0.100984	not_enhancer	6891	1.42671	medium
IFNAR1	chr21	34732168	34760704	8367	28536	1.92889	0.0643242	0.0168936	+	-0.40222	DOWN	1.60825	enhancer_at_extension	28536	3.41054	medium
MRPL28	chr16	409001	417384	8103	8383	1.92879	0.0336055	0.00882646	-	-0.272476	DOWN	-0.235247	not_enhancer	8383	1.03456	medium
ASB8	chr12	48522831	48541571	10862	18740	1.92588	0.0140264	0.00369146	-	0.307521	UP	0.620673	not_enhancer	18740	1.72528	medium
KIF16B	chr20	16241393	16252749	7745	11356	1.916	0.0152441	0.00403951	-	0.435738	UP	0.418084	not_enhancer	11356	1.46624	medium
SLC25A39	chr17	42368520	42396993	13084	28473	1.91315	0.0250138	0.00664148	-	-0.455991	DOWN	0.0011106	not_enhancer	28473	2.17617	medium
CDC123	chr10	12292588	12303669	8100	11081	1.90293	0.032469	0.00868222	+	-0.203234	DOWN	0.119973	not_enhancer	11081	1.36802	medium
ULK3	chr15	75098895	75128457	13592	29562	1.90087	0.0321496	0.00860906	-	-1.41976	DOWN	-0.052342	not_enhancer	29562	2.17496	medium
ATAD3B	chr1	1433228	1447530	790	14302	1.89532	0.188834	0.0507612	+	-0.188187	DOWN	0.395716	enhancer_at_extension	14302	18.1038	medium
MORN4	chr10	99351870	99374310	11116	22440	1.89366	0.0382063	0.0102822	-	-1.21631	DOWN	0.826354	not_enhancer	22440	2.01871	medium
POMT1	chr9	134399193	134416499	10306	17306	1.89341	0.0423233	0.0113921	+	1.11993	UP	0.16369	enhancer_at_extension	17306	1.67922	medium
IRX3	chr16	54304659	54317216	10096	12557	1.89004	0.0354412	0.00956204	-	-0.532345	DOWN	0.376706	not_enhancer	12557	1.24376	medium
YEATS4	chr12	69784576	69844598	45740	60022	1.88839	0.0265336	0.00716697	+	-1.12323	DOWN	-0.274503	enhancer_at_extension	60022	1.31224	medium
FAM214A	chr15	52862081	52873514	10637	11433	1.88767	0.0372733	0.0100728	-	0.465014	UP	0.377401	not_enhancer	11433	1.07483	medium
SWI5	chr9	131051269	131084814	23284	33545	1.88556	0.0698885	0.0189145	+	-0.545279	DOWN	0.589336	enhancer_at_extension	33545	1.44069	medium
RAD51C	chr17	56811703	56835899	15903	24196	1.88517	0.0121706	0.00329471	+	-0.944107	DOWN	1.40258	not_enhancer	24196	1.52147	medium
CCNA2	chr4	122703166	122737599	7677	34433	1.88409	0.0293004	0.00793793	-	-1.4005	DOWN	2.00545	not_enhancer	34433	4.48522	medium
DNAJC5	chr20	62567384	62596494	23223	29110	1.88382	0.18318	0.0496355	+	0.406536	UP	0.0129428	enhancer_at_extension	29110	1.2535	medium
STXBP4	chr17	53241646	53304305	36209	62659	1.87884	0.0101206	0.00275182	+	-0.369618	DOWN	0.112254	enhancer_at_extension	62659	1.73048	medium
RXRB	chr6	33123632	33161365	5835	37733	1.87837	0.0637732	0.0173458	-	-0.981453	DOWN	0.69733	not_enhancer	37733	6.46667	medium
DRAM2	chr1	111638213	111659955	17893	21742	1.87554	0.0291641	0.00794793	-	0.260549	UP	0.805689	not_enhancer	21742	1.21511	medium
FXR1	chr3	180700541	180716706	15095	16165	1.87152	0.0478873	0.0130869	+	-0.198969	DOWN	0.75317	enhancer_at_extension	16165	1.07088	medium
SPHK1	chr17	74383941	74389281	3830	5340	1.86308	0.0271349	0.0074591	+	1.03849	UP	-1.10242	not_enhancer	5340	1.39426	medium
PAQR4	chr16	3023490	3039599	11314	16109	1.85915	0.180163	0.0496598	+	-1.99879	DOWN	1.62689	enhancer_at_extension	16109	1.42381	medium
TSPAN4	chr11	867116	878508	7288	11392	1.85388	0.0188176	0.00520584	+	-0.922075	DOWN	-0.161138	not_enhancer	11392	1.56312	medium
SPSB2	chr12	6968980	6980099	6619	11119	1.8514	0.125922	0.0348961	-	-0.660248	DOWN	1.07278	not_enhancer	11119	1.67986	medium
RHOBTB3	chr5	95160087	95165372	5096	5285	1.85017	0.0372717	0.0103377	+	-1.88647	DOWN	-2.77933	not_enhancer	5285	1.03709	medium
LIPA	chr10	90967072	90973326	5580	6254	1.8496	0.0114494	0.00317685	-	0.769906	UP	-0.40037	not_enhancer	6254	1.12079	medium
TEX261	chr2	71193523	71213068	17032	19545	1.84863	0.0537845	0.0149336	-	-1.21874	DOWN	-0.280659	not_enhancer	19545	1.14755	medium
KDM1A	chr1	23410182	23430554	15888	20372	1.84641	0.0461549	0.0128349	+	-1.72957	DOWN	1.04897	not_enhancer	20372	1.28223	medium
IGFBP4	chr17	38613983	38631169	7989	17186	1.84474	0.0116435	0.00324162	+	1.37188	UP	-0.156082	not_enhancer	17186	2.15121	medium
POMGNT1	chr1	46642151	46654354	11416	12203	1.84427	0.0966661	0.0269211	-	-1.32355	DOWN	0.0999173	not_enhancer	12203	1.06894	medium
DYNC2LI1	chr2	44037149	44059984	14730	22835	1.84338	0.0101395	0.00282556	+	0.572824	UP	0.90972	not_enhancer	22835	1.55024	medium
MRPS10	chr6	42139412	42174539	23864	35127	1.84319	0.0200747	0.00559491	-	0.543573	UP	-0.059845	not_enhancer	35127	1.47197	medium
SLC1A3	chr5	36688436	36699500	7682	11064	1.84131	0.023246	0.00648722	+	1.85023	UP	0.514772	not_enhancer	11064	1.44025	medium
TSR1	chr17	2209643	2225797	11676	16154	1.83934	0.0228789	0.00639353	-	-0.859835	DOWN	0.133136	not_enhancer	16154	1.38352	medium
C18orf54	chr18	51911588	51926484	13162	14896	1.83659	0.0134913	0.00377733	+	-0.759686	DOWN	0.477363	not_enhancer	14896	1.13174	medium
COQ10A	chr12	56664750	56689367	7012	24617	1.83247	0.0163183	0.0045819	+	-0.996633	DOWN	1.31995	enhancer_at_extension	24617	3.5107	medium
TMTC1	chr12	29645996	29653773	5705	7777	1.82917	0.0103097	0.00290144	-	0.259183	UP	-1.18901	not_enhancer	7777	1.36319	medium
TAGLN2	chr1	159869870	159887897	16138	18027	1.82746	0.0968139	0.0272783	-	0.744038	UP	-0.608405	not_enhancer	18027	1.11705	medium
SPTAN1	chr9	131395941	131407673	10815	11732	1.82698	0.0137405	0.00387283	+	0.27961	UP	1.03583	not_enhancer	11732	1.08479	medium
LATS1	chr6	149970109	149979289	7417	9180	1.82692	0.123304	0.0347553	-	0.776085	UP	-0.139862	not_enhancer	9180	1.2377	medium
KLF4	chr9	110239027	110247133	6160	8106	1.82476	0.0340561	0.00961364	-	1.12161	UP	-1.38611	not_enhancer	8106	1.31591	medium
SEP15	chr1	87304457	87328132	18166	23675	1.81978	0.0260034	0.00736585	-	-0.770349	DOWN	0.849057	not_enhancer	23675	1.30326	medium
DOK1	chr2	74784681	74821546	7669	36865	1.81547	0.0433977	0.0123298	+	-1.23318	DOWN	1.82315	enhancer_at_extension	36865	4.80702	medium
C16orf58	chr16	31481713	31500792	5368	19079	1.81281	0.0104232	0.00296683	-	-0.974046	DOWN	0.500065	not_enhancer	19079	3.55421	medium
OSBPL7	chr17	45879621	45884738	4242	5117	1.81241	0.0247045	0.00703376	-	2.02579	UP	-1.26613	not_enhancer	5117	1.20627	medium
SLC41A2	chr12	105175694	105196331	12722	20637	1.81199	0.0141931	0.00404216	-	0.243631	UP	0.38522	not_enhancer	20637	1.62215	medium
MYLK	chr3	123311088	123328896	2151	17808	1.81052	0.0245544	0.00700015	-	0.616292	UP	-0.966308	not_enhancer	17808	8.27894	medium
CORO6	chr17	27921073	27941774	17890	20701	1.8073	0.041279	0.0117944	-	-2.07515	DOWN	0.831674	not_enhancer	20701	1.15713	medium
ATP6AP2	chrX	40465889	40475945	9284	10056	1.80585	0.0430797	0.0123214	+	0.702958	UP	0.252595	not_enhancer	10056	1.08315	medium
ZNF7	chr8	146072894	146086567	12949	13673	1.80523	0.0706507	0.0202156	+	0.521867	UP	-0.151759	enhancer_at_extension	13673	1.05591	medium
KATNB1	chr16	57791162	57805778	10829	14616	1.80407	0.0426121	0.0122026	+	-1.38836	DOWN	-0.106069	enhancer_at_extension	14616	1.34971	medium
CLN8	chr8	1734738	1765396	17035	30658	1.80221	0.0201768	0.00578539	+	2.37499	UP	-0.654988	not_enhancer	30658	1.79971	medium
GPX1	chr3	49378146	49394609	8545	16463	1.79862	0.0535985	0.0154068	-	0.825734	UP	-0.596231	not_enhancer	16463	1.92662	medium
ATP6V1E1	chr22	18060115	18074902	14775	14787	1.79783	0.101145	0.02909	-	0.671075	UP	-0.384708	not_enhancer	14787	1.00081	medium
ILVBL	chr19	15197108	15225795	11201	28687	1.79624	0.0257298	0.00740825	-	-2.30598	DOWN	0.81577	not_enhancer	28687	2.56111	medium
LACC1	chr13	44468068	44481517	4545	13449	1.79521	0.0100024	0.00288198	+	0.752713	UP	1.02966	not_enhancer	13449	2.95908	medium
GDAP2	chr1	118353886	118406107	31827	52221	1.79479	0.0534247	0.0153977	-	-0.200168	DOWN	0.945771	not_enhancer	52221	1.64078	medium
HIST1H2BI	chr6	26273622	26279258	3144	5636	1.7924	0.010786	0.00311382	+	-1.37115	DOWN	2.09289	not_enhancer	5636	1.79262	medium
ZNF3	chr7	99650358	99661656	7667	11298	1.78159	0.0260522	0.00757759	-	0.599977	UP	-0.792744	not_enhancer	11298	1.47359	medium
NACC2	chr9	138870164	138898383	24807	28219	1.77843	0.0553979	0.0161485	-	0.273528	UP	0.09321	not_enhancer	28219	1.13754	medium
AUH	chr9	93935746	93976097	37810	40351	1.77546	0.0969563	0.0283211	-	0.431036	UP	0.630542	not_enhancer	40351	1.0672	medium
FAM217B	chr20	58523735	58548487	8086	24752	1.77353	0.0254646	0.00744819	+	0.929646	UP	0.533414	not_enhancer	24752	3.06109	medium
MAGOH	chr1	53686290	53692564	4538	6274	1.76965	0.0414052	0.0121433	-	0.301365	UP	0.911113	not_enhancer	6274	1.38255	medium
CCDC64	chr12	120532298	120547163	3226	14865	1.76098	0.0177143	0.00522657	+	3.32844	UP	-1.7526	not_enhancer	14865	4.60787	medium
RABEPK	chr9	127996437	128012668	14116	16231	1.75892	0.352962	0.104289	+	0.402258	UP	-0.151986	enhancer_at_extension	16231	1.14983	medium
TCEB1	chr8	74836174	74851404	10762	15230	1.75829	0.0109503	0.0032369	-	0.284896	UP	-0.996208	not_enhancer	15230	1.41516	medium
ANAPC13	chr3	134175960	134196548	16127	20588	1.75627	0.0317864	0.00940917	-	-0.70938	DOWN	0.259447	not_enhancer	20588	1.27662	medium
POFUT1	chr20	30826470	30833146	5116	6676	1.7546	0.016742	0.0049616	+	0.373546	UP	0.437791	not_enhancer	6676	1.30493	medium
UTP15	chr5	72877794	72894202	15689	16408	1.75339	0.0595978	0.017677	+	0.484694	UP	0.683259	not_enhancer	16408	1.04583	medium
SLC37A1	chr21	44001550	44008046	6357	6496	1.75037	0.0436018	0.0129595	+	1.15846	UP	-0.638837	not_enhancer	6496	1.02187	medium
SETD7	chr4	140402120	140417095	11159	14975	1.74572	0.0211494	0.00630641	-	-0.722469	DOWN	-0.399892	not_enhancer	14975	1.34197	medium
EDEM2	chr20	33685552	33703167	11624	17615	1.74125	0.0124509	0.00372421	-	0.920587	UP	-0.17349	not_enhancer	17615	1.5154	medium
TEP1	chr14	20811845	20833826	17880	21981	1.73793	0.0381578	0.0114397	-	0.893361	UP	0.0256313	not_enhancer	21981	1.22936	medium
TRIP13	chr5	919472	941161	21090	21689	1.73586	0.167414	0.0502628	+	-0.888145	DOWN	0.14749	not_enhancer	21689	1.0284	medium
C12orf43	chr12	121426003	121440225	12090	14222	1.73372	0.0184348	0.00554293	-	-1.09085	DOWN	0.347348	not_enhancer	14222	1.17634	medium
RCE1	chr11	66614017	66624117	7593	10100	1.73361	0.191794	0.0576723	+	0.954857	UP	0.651716	enhancer_at_extension	10100	1.33017	medium
RPL29	chr3	52017426	52027616	8981	10190	1.73227	0.395664	0.119086	-	-0.412422	DOWN	0.521088	not_enhancer	10190	1.13462	medium
CTSA	chr20	44527459	44563266	16996	35807	1.73191	0.131322	0.0395348	+	0.679032	UP	-1.34353	enhancer_at_extension	35807	2.10679	medium
C6orf226	chr6	42855918	42858005	2062	2087	1.73044	0.0214501	0.00646418	-	1.19028	UP	-0.961383	not_enhancer	2087	1.01212	medium
ARL16	chr17	79633666	79648204	11975	14538	1.72823	0.165915	0.0500769	-	-0.543893	DOWN	0.351432	not_enhancer	14538	1.21403	medium
CRIPT	chr2	46852881	46916498	44503	63617	1.72732	0.0215983	0.00652295	+	-0.409931	DOWN	0.431935	enhancer_at_extension	63617	1.4295	medium
ZNF330	chr4	142155851	142161181	4844	5330	1.72675	0.0619873	0.0187283	+	-0.315659	DOWN	-0.056697	not_enhancer	5330	1.10033	medium
MPG	chr16	135852	160963	19766	25111	1.71996	0.0166263	0.00504701	+	-0.605039	DOWN	-0.0104754	enhancer_at_extension	25111	1.27041	medium
CRTAP	chr3	33189265	33203284	9549	14019	1.7195	0.0122123	0.00370832	+	0.242477	UP	0.528767	not_enhancer	14019	1.46811	medium
S100A10	chr1	151928810	151955391	18327	26581	1.71947	0.0269393	0.00818038	-	-0.957398	DOWN	0.408239	not_enhancer	26581	1.45037	medium
RWDD2B	chr21	30370355	30376705	3939	6350	1.71816	0.087073	0.0264645	-	-0.459014	DOWN	0.968913	not_enhancer	6350	1.61208	medium
TPGS1	chr19	519654	529893	6992	10239	1.7164	0.0148022	0.00450441	+	0.710616	UP	-0.8679	not_enhancer	10239	1.46439	medium
CYC1	chr8	145152428	145159401	3556	6973	1.71091	1.39372	0.425734	+	-1.11785	DOWN	-0.0174058	enhancer_at_extension	6973	1.96091	medium
SRPRB	chr3	133544616	133553405	6088	8789	1.70936	0.0145962	0.00446346	+	1.07358	UP	-0.61935	not_enhancer	8789	1.44366	medium
CYP27B1	chr12	58149797	58156117	4848	6320	1.70544	0.197659	0.0606074	-	1.26467	UP	-1.27288	not_enhancer	6320	1.30363	medium
GMPPA	chr2	220371710	220432565	10252	60855	1.70452	0.0905929	0.0277961	+	-0.899805	DOWN	-1.16967	enhancer_at_extension	60855	5.93591	medium
RFC4	chr3	186492514	186507669	11200	15155	1.6991	0.28442	0.0875952	-	-0.972091	DOWN	1.59415	not_enhancer	15155	1.35312	medium
ZC3H12A	chr1	37949980	37957179	5341	7199	1.6978	0.0207773	0.00640473	+	1.20619	UP	-0.160483	not_enhancer	7199	1.34787	medium
DDRGK1	chr20	3140544	3170996	29463	30452	1.69524	0.213536	0.0659405	-	0.585407	UP	0.552641	not_enhancer	30452	1.03357	medium
ITFG2	chr12	2968957	2985423	10901	16466	1.69488	0.0668628	0.0206526	+	0.692788	UP	-0.746682	enhancer_at_extension	16466	1.5105	medium
VTI1B	chr14	68082598	68113792	17841	31194	1.69306	0.0283826	0.00877792	-	-0.429501	DOWN	1.04523	not_enhancer	31194	1.74844	medium
ARHGAP27	chr17	43454606	43471275	5483	16669	1.68974	0.0183584	0.00569081	-	0.613139	UP	0.372747	not_enhancer	16669	3.04012	medium
ZDHHC7	chr16	84997978	85007787	8072	9809	1.68665	0.0147615	0.00458562	-	1.44036	UP	0.324709	not_enhancer	9809	1.21519	medium
HEATR3	chr16	50140298	50153225	10834	12927	1.6861	0.0126215	0.00392232	+	-0.231914	DOWN	0.341125	not_enhancer	12927	1.19319	medium
TTYH3	chr7	2704436	2716568	7216	12132	1.68457	0.0385918	0.0120058	+	-1.29152	DOWN	1.43228	not_enhancer	12132	1.68126	medium
CFL2	chr14	35136125	35179593	14681	43468	1.68267	0.0242793	0.00756313	-	-0.528313	DOWN	1.09016	not_enhancer	43468	2.96083	medium
ASUN	chr12	27021000	27058114	36982	37114	1.67962	0.0789002	0.0246299	-	-0.149176	DOWN	0.397644	not_enhancer	37114	1.00357	medium
GAN	chr16	81424489	81451763	25554	27274	1.67741	0.183649	0.0574167	+	1.61411	UP	0.256959	enhancer_at_extension	27274	1.06731	medium
TPD52L1	chr6	125585553	125603213	15678	17660	1.67513	0.0599834	0.0187831	+	-2.22639	DOWN	0.25332	enhancer_at_extension	17660	1.12642	medium
RPN1	chr3	128263508	128338817	42258	75309	1.67428	0.0294841	0.009238	-	0.539771	UP	0.639865	not_enhancer	75309	1.78212	medium
LRRC40	chr1	70597299	70610488	10111	13189	1.66998	0.0180483	0.00567179	-	-0.426324	DOWN	-1.20347	not_enhancer	13189	1.30442	medium
BCS1L	chr2	219528166	219536748	7005	8582	1.66493	0.108935	0.0343538	+	-0.776947	DOWN	0.031256	enhancer_at_extension	8582	1.22512	medium
YRDC	chr1	38248558	38268616	17767	20058	1.66342	0.0898654	0.0283696	-	1.32563	UP	-0.245493	not_enhancer	20058	1.12895	medium
WDR73	chr15	85161749	85185999	23647	24250	1.65893	0.103319	0.0327183	-	0.739905	UP	-0.577069	not_enhancer	24250	1.0255	medium
CBX6	chr22	39251136	39257455	6289	6319	1.65672	0.0392436	0.0124464	-	-0.525858	DOWN	1.3595	not_enhancer	6319	1.00477	medium
NOSIP	chr19	50041441	50058968	13799	17527	1.65664	0.0241298	0.00765341	-	-0.338489	DOWN	0.516642	not_enhancer	17527	1.27016	medium
NCKIPSD	chr3	48681714	48701364	16516	19650	1.6519	0.0864894	0.0275226	-	-1.04079	DOWN	0.193743	not_enhancer	19650	1.18976	medium
MAP2K2	chr19	4076419	4090319	13864	13900	1.65074	0.0546592	0.0174077	-	-0.393815	DOWN	0.296199	not_enhancer	13900	1.0026	medium
MTMR2	chr11	95542965	95566046	21022	23081	1.64805	0.0519614	0.0165794	-	0.468273	UP	-0.343325	not_enhancer	23081	1.09795	medium
ANXA2	chr15	60627316	60639333	11987	12017	1.64289	0.0872082	0.0279254	-	0.425496	UP	-0.338037	not_enhancer	12017	1.0025	medium
RALY	chr20	32696114	32710275	11991	14161	1.63848	0.0626807	0.0201327	+	-1.29819	DOWN	-0.25508	not_enhancer	14161	1.18097	medium
JMJD4	chr1	227908901	227918126	7474	9225	1.63783	0.0491448	0.0157922	-	-0.439273	DOWN	0.0390897	not_enhancer	9225	1.23428	medium
BCOR	chrX	39886645	39909068	11481	22423	1.62793	0.0100383	0.00324789	-	0.84215	UP	-0.69985	not_enhancer	22423	1.95305	medium
HEXA	chr15	72593148	72635775	30421	42627	1.62773	0.0617831	0.0199928	-	-0.55687	DOWN	-0.127643	not_enhancer	42627	1.40124	medium
UBALD1	chr16	4640940	4658884	14774	17944	1.62536	0.0196631	0.0063734	-	0.820568	UP	-0.402161	not_enhancer	17944	1.21457	medium
UBE2J2	chr1	1167412	1189289	4736	21877	1.62432	0.171546	0.0556429	-	-0.433387	DOWN	0.0538767	not_enhancer	21877	4.6193	medium
RPS21	chr20	60963576	61026955	26831	63379	1.62055	0.0140469	0.0045682	+	-0.530746	DOWN	0.933446	not_enhancer	63379	2.36216	medium
RPS8	chr1	45244451	45261030	10572	16579	1.61756	0.0191146	0.00622915	+	-0.692738	DOWN	0.861705	not_enhancer	16579	1.5682	medium
SLC35C2	chr20	44948197	44978167	13221	29970	1.61594	0.0646931	0.0211063	-	-1.89812	DOWN	-0.662296	not_enhancer	29970	2.26685	medium
QPCTL	chr19	46207247	46229428	16376	22181	1.61455	0.159881	0.0522119	+	-0.822098	DOWN	0.114889	not_enhancer	22181	1.35448	medium
RPL23	chr17	36984919	37004118	8383	19199	1.61444	0.016225	0.00529893	-	-0.282053	DOWN	0.358294	not_enhancer	19199	2.29023	medium
SRP72	chr4	57369839	57399860	15506	30021	1.61109	0.0182886	0.00598677	+	-0.541712	DOWN	-0.0281463	not_enhancer	30021	1.93609	medium
ZCCHC8	chr12	122940235	122957417	10800	17182	1.60857	0.0817096	0.0267945	-	-0.450303	DOWN	0.923329	not_enhancer	17182	1.59093	medium
KIAA1324	chr1	109749401	109756539	3414	7138	1.60406	0.0219464	0.00721926	+	0.550319	UP	-1.33091	not_enhancer	7138	2.0908	medium
ZDHHC6	chr10	114166295	114190058	19290	23763	1.604	0.0182939	0.006018	-	0.467569	UP	1.31497	not_enhancer	23763	1.23188	medium
AP2S1	chr19	47306446	47341393	10178	34947	1.60331	0.0189455	0.00623537	-	0.348285	UP	0.452556	not_enhancer	34947	3.43358	medium
P4HB	chr17	79791179	79801035	5942	9856	1.60317	0.0377586	0.0124284	-	-0.277731	DOWN	0.272718	not_enhancer	9856	1.6587	medium
C12orf66	chr12	64561246	64580096	17753	18850	1.60035	0.02253	0.0074303	-	-0.518135	DOWN	-1.08771	not_enhancer	18850	1.06179	medium
NAB2	chr12	57489259	57497141	5853	7882	1.59868	0.0218235	0.00720567	+	-0.35398	DOWN	1.34848	not_enhancer	7882	1.34666	medium
OCIAD2	chr4	48876567	48887036	7690	10469	1.59754	0.013899	0.00459276	-	0.936074	UP	-1.27775	not_enhancer	10469	1.36138	medium
AKR1A1	chr1	46035721	46049517	6795	13796	1.5958	0.0542151	0.0179365	+	-0.40033	DOWN	-0.0682181	not_enhancer	13796	2.03032	medium
RP2	chrX	46741793	46770441	19516	28648	1.59561	0.0269117	0.00890463	+	1.08693	UP	-0.0347139	enhancer_at_extension	28648	1.46792	medium
LGALS3	chr14	55612126	55622728	9779	10602	1.59508	0.0269223	0.00891137	+	0.534746	UP	0.421785	not_enhancer	10602	1.08416	medium
ZCCHC17	chr1	31837783	31864458	22036	26675	1.59282	0.0601086	0.0199273	+	-0.217827	DOWN	0.0665552	enhancer_at_extension	26675	1.21052	medium
AMPD3	chr11	10529126	10568548	1167	39422	1.5907	0.0411299	0.0136556	+	2.61817	UP	-0.737055	enhancer_at_extension	39422	33.7806	medium
CDK18	chr1	205501921	205526619	20295	24698	1.5882	0.0201459	0.00670026	+	-0.637666	DOWN	-0.2044	not_enhancer	24698	1.21695	medium
CPEB4	chr5	173388979	173403320	13448	14341	1.58525	0.0365759	0.0121896	+	0.518197	UP	0.679554	not_enhancer	14341	1.0664	medium
TMEM51	chr1	15546976	15559957	10437	12981	1.58474	0.0177618	0.00592151	+	2.04212	UP	-0.130606	not_enhancer	12981	1.24375	medium
CHCHD5	chr2	113346852	113367086	19570	20234	1.58392	0.157945	0.0526863	+	-0.960169	DOWN	-0.166356	not_enhancer	20234	1.03393	medium
CHMP4C	chr8	82671750	82681342	9510	9592	1.5834	0.0377703	0.0126038	+	1.10903	UP	-0.493887	not_enhancer	9592	1.00862	medium
NAA20	chr20	20014299	20046380	15253	32081	1.5833	0.0235664	0.00786455	+	-0.293108	DOWN	1.3782	enhancer_at_extension	32081	2.10326	medium
POLR2C	chr16	57505922	57526125	10229	20203	1.5777	0.0188062	0.0063004	+	-0.811576	DOWN	0.0899634	not_enhancer	20203	1.97507	medium
EPC2	chr2	149545130	149578812	15489	33682	1.57678	0.0118557	0.00397438	+	0.463404	UP	-0.362259	enhancer_at_extension	33682	2.17458	medium
USE1	chr19	17330638	17337012	4706	6374	1.57372	0.0793753	0.0266655	+	0.428172	UP	-0.565497	not_enhancer	6374	1.35444	medium
ACY1	chr3	52023213	52038732	4597	15519	1.56785	0.0191062	0.00644473	+	-2.47849	DOWN	0.519806	not_enhancer	15519	3.3759	medium
PSMD8	chr19	38874464	38893774	18533	19310	1.56347	0.416376	0.140875	+	-1.10384	DOWN	0.733928	enhancer_at_extension	19310	1.04193	medium
WDR18	chr19	994569	999600	5029	5031	1.56274	0.234286	0.0793078	+	-1.20138	DOWN	0.0402527	not_enhancer	5031	1.0004	medium
SLC35B2	chr6	44193517	44221833	12470	28316	1.56101	0.0753654	0.0255424	-	1.53495	UP	-0.571007	not_enhancer	28316	2.27073	medium
TP53	chr17	7555047	7565097	9532	10050	1.55999	0.0294405	0.00998482	-	0.281805	UP	-1.17601	not_enhancer	10050	1.05434	medium
PLEKHJ1	chr19	2215200	2230002	11141	14802	1.55732	0.0310735	0.0105582	-	-2.17879	DOWN	-0.324967	not_enhancer	14802	1.32861	medium
ISCA1	chr9	88829912	88879461	25404	49549	1.55258	0.0198268	0.00675894	-	0.257909	UP	-0.347373	not_enhancer	49549	1.95044	medium
PPIF	chr10	81115093	81143158	13562	28065	1.54981	0.0126885	0.00433381	+	0.367369	UP	-0.0529476	not_enhancer	28065	2.06939	low
RRNAD1	chr1	156706752	156715680	6561	8928	1.5466	0.0504266	0.0172618	+	-1.65693	DOWN	1.41319	not_enhancer	8928	1.36077	low
NTN4	chr12	96039056	96051583	12467	12527	1.54171	0.196464	0.0674813	-	2.02781	UP	0.182964	not_enhancer	12527	1.00481	low
MXI1	chr10	112047123	112075722	15530	28599	1.54128	0.30329	0.104205	+	-0.33226	DOWN	0.0866901	enhancer_at_extension	28599	1.84153	low
GADD45A	chr1	68154021	68175667	7315	21646	1.5378	0.0783169	0.0269732	+	1.74595	UP	-0.764252	not_enhancer	21646	2.95913	low
DUSP10	chr1	221864318	221874766	9307	10448	1.53633	0.0210686	0.00726364	-	1.8482	UP	-0.600505	not_enhancer	10448	1.1226	low
RBBP8	chr18	20606451	20627190	15184	20739	1.53622	0.0168159	0.00579791	+	-0.932795	DOWN	1.46641	enhancer_at_extension	20739	1.36585	low
RDH13	chr19	55535063	55550476	15359	15413	1.53557	0.0258187	0.00890598	-	0.625362	UP	0.434778	not_enhancer	15413	1.00352	low
RECQL4	chr8	145712402	145736667	19704	24265	1.53523	0.106763	0.0368357	-	-0.525566	DOWN	0.313976	not_enhancer	24265	1.23148	low
C10orf35	chr10	71393352	71407526	9123	14174	1.53304	0.0129889	0.00448831	+	0.814507	UP	0.28509	not_enhancer	14174	1.55366	low
ENO1	chr1	8887571	8921061	18830	33490	1.53138	0.0163297	0.0056492	-	-0.359913	DOWN	0.536162	not_enhancer	33490	1.77854	low
FLII	chr17	18135493	18148150	5568	12657	1.52784	0.0465374	0.016139	-	-1.73267	DOWN	-0.838262	not_enhancer	12657	2.27317	low
FZD6	chr8	104345094	104362387	7940	17293	1.52587	0.025114	0.00872134	+	0.815575	UP	0.529147	not_enhancer	17293	2.17796	low
LYST	chr1	235814115	235824341	7186	10226	1.52365	0.0103015	0.00358293	-	1.05462	UP	0.205307	not_enhancer	10226	1.42304	low
MBD6	chr12	57923931	57948129	12243	24198	1.52095	0.0310465	0.0108183	+	1.1949	UP	-0.522189	not_enhancer	24198	1.97648	low
APOA1BP	chr1	156564091	156616782	16992	52691	1.52017	0.0221728	0.00773044	+	-0.794103	DOWN	-0.0626465	enhancer_at_extension	52691	3.10093	low
ZNF597	chr16	3451066	3486104	15835	35038	1.51786	0.0228258	0.00797085	-	0.810556	UP	0.768598	not_enhancer	35038	2.21269	low
TFAM	chr10	60158981	60177715	11836	18734	1.51716	0.0291536	0.0101855	+	-1.92657	DOWN	0.196054	not_enhancer	18734	1.5828	low
COTL1	chr16	84587640	84599200	11553	11560	1.51646	0.0756333	0.0264371	-	0.421605	UP	-0.178002	not_enhancer	11560	1.00061	low
ISCU	chr12	108963160	108968052	4226	4892	1.51464	0.0206211	0.00721706	+	0.346254	UP	0.0695085	not_enhancer	4892	1.1576	low
AKT2	chr19	40679628	40736224	13098	56596	1.50989	0.0511212	0.0179505	-	-0.618759	DOWN	0.733321	not_enhancer	56596	4.32097	low
FITM2	chr20	42890991	42931478	25933	40487	1.5032	0.0101505	0.00358078	-	-0.736685	DOWN	-0.509186	not_enhancer	40487	1.56122	low
LIF	chr22	30615781	30636436	10375	20655	1.49617	0.0787981	0.0279335	-	1.88654	UP	-1.5976	not_enhancer	20655	1.99084	low
SLC22A15	chr1	116612675	116678090	15993	65415	1.49515	0.0485451	0.0172211	+	0.708741	UP	0.127811	enhancer_at_extension	65415	4.09023	low
HIGD2A	chr5	175816772	175830348	9991	13576	1.492	0.0281356	0.0100027	+	-0.433946	DOWN	-0.258144	not_enhancer	13576	1.35882	low
ANKEF1	chr20	10037410	10049382	8874	11972	1.48959	0.0139659	0.00497344	+	0.443273	UP	0.759904	not_enhancer	11972	1.34911	low
POLDIP2	chr17	26662516	26673659	9178	11143	1.48761	0.293524	0.104671	-	-0.264635	DOWN	-0.499727	not_enhancer	11143	1.2141	low
KDM1B	chr6	18224084	18229530	5070	5446	1.48485	0.0204352	0.00730121	+	-1.15742	DOWN	-1.04445	not_enhancer	5446	1.07416	low
ARHGEF25	chr12	58013162	58024334	9167	11172	1.47949	0.0120835	0.00433332	+	-1.25827	DOWN	0.766484	not_enhancer	11172	1.21872	low
SNRNP70	chr19	49611862	49617580	4621	5718	1.47943	0.0884982	0.0317382	+	0.190912	UP	-0.230002	not_enhancer	5718	1.23739	low
ARHGEF11	chr1	156828145	156904632	10641	76487	1.47916	0.0198556	0.00712217	-	0.245914	UP	-1.27133	not_enhancer	76487	7.18795	low
MRPS21	chr1	150281414	150293924	7103	12510	1.47877	0.028557	0.0102461	+	-1.26613	DOWN	0.413777	not_enhancer	12510	1.76123	low
CLDN4	chr7	73247014	73249967	2768	2953	1.47875	0.0199603	0.00716173	+	1.26312	UP	0.946133	not_enhancer	2953	1.06684	low
SOCS3	chr17	76322860	76352864	17053	30004	1.47687	0.0647629	0.0232672	-	-0.267775	DOWN	1.1244	not_enhancer	30004	1.75946	low
MRPL24	chr1	156698592	156707095	6679	8503	1.47394	0.439069	0.158063	-	-0.806378	DOWN	-0.739264	not_enhancer	8503	1.27309	low
SREBF2	chr22	42303312	42317603	12461	14291	1.46817	0.0213087	0.00770183	+	0.293297	UP	0.92324	not_enhancer	14291	1.14686	low
ALDH7A1	chr5	125865552	125877533	11909	11981	1.46813	0.0280693	0.0101457	-	-1.14737	DOWN	1.00016	not_enhancer	11981	1.00605	low
STX10	chr19	13241237	13254872	10762	13635	1.4653	0.0161737	0.00585746	-	-1.35352	DOWN	0.411318	not_enhancer	13635	1.26696	low
EPGN	chr4	75181024	75192602	10559	11578	1.46044	0.0941642	0.0342177	+	2.56181	UP	-0.210017	enhancer_at_extension	11578	1.09651	low
DOCK10	chr2	225622345	225629807	7332	7462	1.46035	0.0263203	0.00956495	-	1.66867	UP	-0.613472	not_enhancer	7462	1.01773	low
MED8	chr1	43833697	43849588	14353	15891	1.46	0.0964023	0.0350415	-	0.787816	UP	-0.831636	not_enhancer	15891	1.10716	low
YIF1A	chr11	66035601	66052051	9504	16450	1.45748	0.178994	0.0651771	-	-0.582499	DOWN	-1.49588	not_enhancer	16450	1.73085	low
ORC6	chr16	46732306	46754295	21786	21989	1.45724	0.0335118	0.0122046	+	-0.61361	DOWN	1.56716	not_enhancer	21989	1.00932	low
NDUFAF7	chr2	37480546	37520739	30837	40193	1.45563	0.0240484	0.00876794	+	-0.347694	DOWN	0.222632	not_enhancer	40193	1.3034	low
CSF1	chr1	110473614	110479311	4165	5697	1.45261	0.0124022	0.00453126	+	1.66633	UP	0.105995	not_enhancer	5697	1.36783	low
COG4	chr16	70502064	70514471	10471	12407	1.45135	0.0160039	0.00585229	-	-0.742624	DOWN	0.623819	not_enhancer	12407	1.18489	low
C4orf29	chr4	128960866	128982422	12552	21556	1.44915	0.0409823	0.0150093	+	-0.403849	DOWN	0.387218	not_enhancer	21556	1.71734	low
MAPK7	chr17	19286857	19323591	30609	36734	1.44535	0.0373739	0.0137239	+	1.23986	UP	0.204729	not_enhancer	36734	1.2001	low
SDF4	chr1	1142072	1152288	7092	10216	1.44389	0.0996566	0.0366314	-	0.786998	UP	-0.0480698	not_enhancer	10216	1.4405	low
COPB2	chr3	139055358	139074442	16643	19084	1.44285	0.12933	0.0475727	-	0.356471	UP	-0.328297	not_enhancer	19084	1.14667	low
SYS1	chr20	44005438	44034696	19568	29258	1.44067	0.0418975	0.0154349	+	0.570651	UP	-0.804729	not_enhancer	29258	1.4952	low
PRDX5	chr11	64089283	64107694	8566	18411	1.43838	0.141026	0.0520359	+	-0.192988	DOWN	-1.22726	not_enhancer	18411	2.14931	low
UBQLN4	chr1	155990751	156005092	6528	14341	1.43833	0.0151264	0.00558156	-	-0.760257	DOWN	0.866916	not_enhancer	14341	2.19684	low
SLC7A11	chr4	139071960	139085251	13281	13291	1.43661	0.0363231	0.013419	-	-0.575943	DOWN	-1.64309	not_enhancer	13291	1.00075	low
ACACB	chr12	109706031	109721365	12749	15334	1.43582	0.0248463	0.00918412	+	-0.509428	DOWN	2.1009	enhancer_at_extension	15334	1.20276	low
ELOF1	chr19	11639990	11661962	9075	21972	1.43367	0.0824016	0.030504	-	0.441744	UP	-0.473181	not_enhancer	21972	2.42116	low
UBE2H	chr7	129433067	129470572	20218	37505	1.43195	0.041693	0.0154527	-	0.673822	UP	0.0496029	not_enhancer	37505	1.85503	low
COIL	chr17	54995997	55015548	12460	19551	1.42939	0.0131786	0.00489303	-	0.524649	UP	0.938946	not_enhancer	19551	1.5691	low
ARHGAP26	chr5	142608576	142633920	3992	25344	1.42606	0.211472	0.0786981	+	1.51128	UP	-1.09821	enhancer_at_extension	25344	6.3487	low
RMDN1	chr8	87451443	87480486	20817	29043	1.42605	0.01125	0.00418667	-	-0.412423	DOWN	0.651866	not_enhancer	29043	1.39516	low
KANSL1	chr17	44084258	44107282	20476	23024	1.42343	0.0504486	0.0188085	-	0.393596	UP	0.251841	not_enhancer	23024	1.12444	low
PLEKHM2	chr1	16061264	16068916	6069	7652	1.42296	0.0773347	0.0288417	+	-0.216805	DOWN	-0.781361	not_enhancer	7652	1.26083	low
DIS3	chr13	73301826	73329540	20630	27714	1.42284	0.0201201	0.00750435	-	-0.257295	DOWN	-0.0835103	not_enhancer	27714	1.34338	low
NDUFB1	chr14	92572966	92582466	3877	9500	1.42246	0.129001	0.0481271	-	-1.12227	DOWN	0.495116	not_enhancer	9500	2.45035	low
POFUT2	chr21	46667936	46683843	8969	15907	1.42222	0.0125648	0.00468839	-	2.55923	UP	-0.763749	not_enhancer	15907	1.77355	low
CLHC1	chr2	55353443	55401927	23996	48484	1.42218	0.0335781	0.0125296	-	-0.761088	DOWN	-0.0227157	not_enhancer	48484	2.0205	low
PSMB2	chr1	36023552	36067185	22288	43633	1.42201	0.0203816	0.00760625	-	0.182343	UP	-0.210741	not_enhancer	43633	1.95769	low
DUSP1	chr5	172178301	172195093	8333	16792	1.42177	0.0832944	0.03109	-	1.26743	UP	-0.392444	not_enhancer	16792	2.01512	low
MAP1S	chr19	17845325	17858526	11123	13201	1.41844	0.0877708	0.0328365	+	0.874241	UP	-0.159283	enhancer_at_extension	13201	1.18682	low
SEC24A	chr5	134063513	134074190	7351	10677	1.41818	0.03723	0.0139308	+	1.10746	UP	0.323554	not_enhancer	10677	1.45246	low
CLEC2B	chr12	9999467	10005583	5842	6116	1.41804	0.033119	0.0123938	-	1.01369	UP	-0.659874	not_enhancer	6116	1.0469	low
CNIH1	chr14	54869751	54893654	20836	23903	1.41617	0.061947	0.0232119	-	0.559752	UP	0.692431	not_enhancer	23903	1.1472	low
EFEMP1	chr2	56063141	56093102	27742	29961	1.41314	0.0692252	0.0259936	-	0.328199	UP	0.931709	not_enhancer	29961	1.07999	low
MAP3K10	chr19	40721482	40742295	2682	20813	1.41055	0.0318232	0.0119708	+	1.12983	UP	-1.13212	not_enhancer	20813	7.76025	low
WISP2	chr20	43357150	43374420	11853	17270	1.40916	0.0705224	0.0265538	+	1.13816	UP	0.888479	not_enhancer	17270	1.45702	low
NPC2	chr14	74916032	74942895	23171	26863	1.40911	0.0141414	0.00532484	-	0.384883	UP	0.322272	not_enhancer	26863	1.15934	low
DPYD	chr1	97531708	97543299	4295	11591	1.40862	0.0125179	0.00471514	-	-0.453919	DOWN	-0.295032	not_enhancer	11591	2.69872	low
F2RL1	chr5	76131140	76142558	11098	11418	1.40851	0.0292877	0.0110327	+	3.40815	UP	-0.315986	not_enhancer	11418	1.02883	low
SDR39U1	chr14	24879616	24908972	17178	29356	1.40807	0.0171957	0.00647961	-	-0.710164	DOWN	-0.394386	not_enhancer	29356	1.70893	low
HTRA2	chr2	74760472	74776152	7608	15680	1.4052	0.0443165	0.0167323	+	-1.04752	DOWN	1.0176	not_enhancer	15680	2.06099	low
MNT	chr17	2259872	2287354	18773	27482	1.40476	0.0730347	0.0275837	-	0.57222	UP	0.410918	not_enhancer	27482	1.46391	low
C4orf3	chr4	120210014	120218207	6665	8193	1.40461	0.0132747	0.00501412	-	-0.674643	DOWN	-0.0877251	not_enhancer	8193	1.22926	low
NT5M	chr17	17250977	17270725	13217	19748	1.4045	0.0102416	0.00386876	+	0.726149	UP	1.10915	enhancer_at_extension	19748	1.49414	low
ADPRHL2	chr1	36559533	36569330	9114	9797	1.40165	0.0455681	0.0172473	+	-0.73512	DOWN	0.284288	not_enhancer	9797	1.07494	low
N4BP1	chr16	48557669	48572637	11339	14968	1.3987	0.0160936	0.00610381	-	-0.656176	DOWN	0.138346	not_enhancer	14968	1.32005	low
YAP1	chr11	102104154	102167711	14560	63557	1.39397	0.0650097	0.0247372	+	-0.173719	DOWN	0.349508	enhancer_at_extension	63557	4.36518	low
GRIPAP1	chrX	48821884	48830134	8228	8250	1.39276	0.0338968	0.0129091	-	-2.10293	DOWN	-0.254878	not_enhancer	8250	1.00267	low
ACADS	chr12	121177811	121191463	13453	13652	1.38895	0.0278849	0.0106476	+	-1.36958	DOWN	-0.0525411	enhancer_at_extension	13652	1.01479	low
ILF2	chr1	153623839	153634512	9539	10673	1.38799	0.0205481	0.00785137	-	-0.297531	DOWN	0.164839	not_enhancer	10673	1.11888	low
PFKL	chr21	45747259	45759258	9735	11999	1.38793	0.242546	0.0926798	+	-1.44317	DOWN	0.685851	enhancer_at_extension	11999	1.23256	low
PEX10	chr1	2323147	2336236	6425	13089	1.37158	0.0103307	0.00399251	-	-0.757095	DOWN	-0.569113	not_enhancer	13089	2.0372	low
HDAC6	chrX	48683392	48691616	6741	8224	1.37062	0.0431196	0.0166755	+	-0.369858	DOWN	1.27798	enhancer_at_extension	8224	1.22	low
PEX3	chr6	143811147	143857981	15210	46834	1.36816	0.0968731	0.0375272	+	-0.530363	DOWN	1.02086	enhancer_at_extension	46834	3.07916	low
GTPBP4	chr10	1065876	1092945	27011	27069	1.36673	0.0840972	0.0326103	+	0.338748	UP	0.0996129	not_enhancer	27069	1.00215	low
COPS8	chr2	238009109	238046061	18871	36952	1.36448	0.0107474	0.00417399	+	0.205445	UP	0.291867	not_enhancer	36952	1.95814	low
OCRL	chrX	128726538	128747327	16298	20789	1.36407	0.0927248	0.0360221	+	-0.482064	DOWN	0.441407	enhancer_at_extension	20789	1.27556	low
ARRB2	chr17	4624794	4634722	8603	9928	1.36299	0.137884	0.0536061	+	-2.14067	DOWN	0.618402	not_enhancer	9928	1.15402	low
RAET1G	chr6	150219239	150238014	7417	18775	1.36058	0.0160031	0.00623201	-	1.36938	UP	-0.217532	not_enhancer	18775	2.53135	low
GLTP	chr12	110281051	110288748	7160	7697	1.35953	0.0236225	0.00920591	-	0.751916	UP	-0.37223	not_enhancer	7697	1.075	low
SNRPG	chr2	70498609	70508494	8830	9885	1.35784	0.0477426	0.0186276	-	-0.199648	DOWN	0.682804	not_enhancer	9885	1.11948	low
IQCE	chr7	2654368	2671584	16212	17216	1.35583	0.0114463	0.00447216	+	-0.651251	DOWN	0.652149	not_enhancer	17216	1.06193	low
ECI2	chr6	4109868	4115923	5939	6055	1.34624	0.0517153	0.0203404	-	-0.509129	DOWN	0.855681	not_enhancer	6055	1.01953	low
DUSP12	chr1	161727028	161736083	7053	9055	1.34394	0.24169	0.0952123	+	0.494585	UP	0.338879	enhancer_at_extension	9055	1.28385	low
ZSCAN9	chr6	28201260	28233335	23639	32075	1.34101	0.0924434	0.0364916	+	0.600108	UP	0.254951	enhancer_at_extension	32075	1.35687	low
NUDT2	chr9	34343709	34416933	15124	73224	1.34042	0.0150139	0.00592906	+	-1.08681	DOWN	0.945159	enhancer_at_extension	73224	4.84158	low
PPIL4	chr6	149806198	149825869	18253	19671	1.3385	0.056598	0.0223807	-	0.273515	UP	0.558573	not_enhancer	19671	1.07769	low
TMEM222	chr1	27662891	27678917	13421	16026	1.33727	0.01388	0.00549328	+	-1.05745	DOWN	0.0737044	not_enhancer	16026	1.1941	low
NUDT6	chr4	123801243	123809852	6799	8609	1.33541	0.0102799	0.00407374	-	1.34861	UP	-1.52954	not_enhancer	8609	1.26622	low
GNL3	chr3	52728508	52738970	8578	10462	1.33461	0.173002	0.068595	+	-0.244007	DOWN	0.395802	not_enhancer	10462	1.21963	low
FLCN	chr17	17109630	17115526	3683	5896	1.33435	0.106194	0.0421135	-	-0.402545	DOWN	-0.201611	not_enhancer	5896	1.60087	low
FAM65A	chr16	67580691	67596309	11096	15618	1.33253	0.0344601	0.0136831	+	0.677811	UP	0.2311	not_enhancer	15618	1.40753	low
NRSN2	chr20	340304	361260	16082	20956	1.33241	0.135046	0.0536275	+	-1.28097	DOWN	0.50894	enhancer_at_extension	20956	1.30307	low
CPT2	chr1	53679869	53693355	4496	13486	1.32619	0.249678	0.0995765	+	-0.95536	DOWN	0.8869	enhancer_at_extension	13486	2.99956	low
HRH1	chr3	11305243	11310811	4365	5568	1.3258	0.0115721	0.00461643	+	2.6739	UP	-1.55938	not_enhancer	5568	1.2756	low
FAM46C	chr1	118170994	118247625	10970	76631	1.32396	0.0130577	0.00521572	+	-0.264857	DOWN	0.6515	enhancer_at_extension	76631	6.98551	low
MFSD9	chr2	103322940	103332299	7988	9359	1.3215	0.038295	0.0153225	-	1.62499	UP	0.476051	not_enhancer	9359	1.17163	low
MARCKSL1	chr1	32786591	32799433	12807	12842	1.31815	0.0339975	0.0136346	-	-2.27804	DOWN	0.262589	not_enhancer	12842	1.00273	low
HPDL	chr1	45794347	45800961	4600	6614	1.31729	0.0134235	0.00538669	+	-0.660998	DOWN	0.601557	not_enhancer	6614	1.43783	low
IRF2BP2	chr1	234720933	234740015	10534	19082	1.31265	0.0208865	0.00840852	-	-0.634004	DOWN	0.146056	not_enhancer	19082	1.81147	low
FASTKD2	chr2	207657233	207671779	14165	14546	1.31157	0.0317528	0.0127926	+	0.506557	UP	-0.592469	not_enhancer	14546	1.0269	low
CD58	chr1	116956492	117057157	54495	100665	1.31124	0.051313	0.0206778	-	1.07553	UP	-0.199856	not_enhancer	100665	1.84723	low
RAI14	chr5	34832732	34878449	27440	45717	1.30953	0.0118904	0.0047972	+	-0.316834	DOWN	0.881449	enhancer_at_extension	45717	1.66607	low
ABCC10	chr6	43418168	43441071	18165	22903	1.30809	0.0165503	0.00668391	+	0.449974	UP	-0.176743	not_enhancer	22903	1.26083	low
PHLDA2	chr11	2927935	2949503	21552	21568	1.30537	0.128922	0.0521642	-	2.19924	UP	-1.53474	not_enhancer	21568	1.00074	low
MRPS5	chr2	95736974	95752952	15959	15978	1.29798	0.0219395	0.00892271	-	-0.593035	DOWN	1.27746	not_enhancer	15978	1.00119	low
NFKBIA	chr14	35849193	35870717	12438	21524	1.29694	0.312709	0.127269	-	0.284871	UP	1.28039	not_enhancer	21524	1.7305	low
PUS10	chr2	61156749	61167357	10563	10608	1.28916	0.0460037	0.0188242	-	1.79259	UP	-1.07277	not_enhancer	10608	1.00426	low
CPSF4	chr7	99054994	99070463	13986	15469	1.28515	0.376443	0.154465	+	-0.902461	DOWN	0.956242	enhancer_at_extension	15469	1.10603	low
CIAPIN1	chr16	57443188	57462081	16189	18893	1.28088	0.0867156	0.0356873	-	0.503684	UP	0.0447851	not_enhancer	18893	1.16703	low
ACOX3	chr4	8346444	8368009	16072	21565	1.27958	0.0164408	0.00677221	-	0.583408	UP	0.3172	not_enhancer	21565	1.34177	low
FSTL3	chr19	683385	690380	6571	6995	1.2786	0.0597837	0.0246426	+	-2.07608	DOWN	0.841967	not_enhancer	6995	1.06453	low
MTFMT	chr15	65286532	65294845	6891	8313	1.26786	0.012883	0.00534997	-	-0.746668	DOWN	1.5433	not_enhancer	8313	1.20636	low
SLTM	chr15	59149504	59171244	17045	21740	1.26613	0.0502149	0.0208781	-	-0.176297	DOWN	0.359395	not_enhancer	21740	1.27545	low
STUB1	chr16	732870	765114	30568	32244	1.2653	0.0839206	0.0349121	+	-1.77113	DOWN	0.209021	not_enhancer	32244	1.05483	low
L3MBTL1	chr20	42179590	42219570	17578	39980	1.26521	0.0181722	0.00756032	+	0.432846	UP	0.509691	enhancer_at_extension	39980	2.27443	low
ASH2L	chr8	38001594	38013216	11521	11622	1.26319	0.0181083	0.00754428	+	-0.333388	DOWN	0.537887	not_enhancer	11622	1.00877	low
OBFC1	chr10	105615464	105642300	18595	26836	1.26319	0.0154854	0.00645154	-	0.516749	UP	-0.315317	not_enhancer	26836	1.44318	low
MT1E	chr16	56661024	56666014	3683	4990	1.26165	0.0303807	0.0126707	+	1.89036	UP	0.169451	not_enhancer	4990	1.35487	low
NDST1	chr5	149937773	149975110	19622	37337	1.25842	0.0213111	0.00890811	+	0.544806	UP	0.374224	not_enhancer	37337	1.90281	low
SLC20A2	chr8	42259351	42273993	11145	14642	1.25685	0.0117694	0.00492498	-	0.605039	UP	-0.288518	not_enhancer	14642	1.31377	low
MACROD1	chr11	63736266	63766030	20416	29764	1.25674	0.0438108	0.0183343	-	-0.535383	DOWN	-0.298786	not_enhancer	29764	1.45788	low
CCAR1	chr10	70552134	70577744	21014	25610	1.25524	0.0556841	0.0233273	+	-0.601148	DOWN	0.44272	enhancer_at_extension	25610	1.21871	low
MMP24	chr20	33864801	33881270	4327	16469	1.25458	0.22573	0.0946069	+	2.08709	UP	1.60934	not_enhancer	16469	3.8061	low
TOM1	chr22	35743985	35776353	9166	32368	1.25392	0.0832314	0.0348996	+	0.630161	UP	-1.16892	not_enhancer	32368	3.53131	low
HLA-A	chr6	29913661	29929063	11528	15402	1.24973	0.0322476	0.013561	+	-0.55574	DOWN	1.86147	not_enhancer	15402	1.33605	low
SLC35A5	chr3	112304424	112332064	21071	27640	1.24724	0.0296499	0.0124901	+	0.569849	UP	-0.212191	not_enhancer	27640	1.31176	low
LYRM4	chr6	5069580	5102827	30063	33247	1.24593	0.0979493	0.041299	-	0.550416	UP	-0.338447	not_enhancer	33247	1.10591	low
SMIM10	chrX	134126501	134145237	16120	18736	1.24526	0.0552602	0.0233105	+	-0.737617	DOWN	-0.301918	enhancer_at_extension	18736	1.16228	low
CCDC180	chr9	100140806	100153563	10646	12757	1.24404	0.0294301	0.012425	+	1.65622	UP	-0.336429	not_enhancer	12757	1.19829	low
OLA1	chr2	174910570	174937175	11283	26605	1.24234	0.0374129	0.0158139	-	-0.751181	DOWN	0.458813	not_enhancer	26605	2.35797	low
HMGXB3	chr5	149432386	149445020	11396	12634	1.24234	0.0376925	0.0159321	+	0.461826	UP	-0.157578	not_enhancer	12634	1.10863	low
SUV420H1	chr11	67906445	67922330	14549	15885	1.24233	0.111927	0.0473102	-	-0.223776	DOWN	0.0947354	not_enhancer	15885	1.09183	low
CPNE7	chr16	89663654	89670410	6492	6756	1.23643	0.0852932	0.0362002	+	-0.706987	DOWN	0.499251	enhancer_at_extension	6756	1.04067	low
SMARCA4	chr19	11176071	11200037	14138	23966	1.23507	0.137316	0.0583348	+	-0.994342	DOWN	0.752627	enhancer_at_extension	23966	1.69515	low
FLJ27365	chr22	46509808	46527270	10031	17462	1.23422	0.0276586	0.0117569	+	-0.419881	DOWN	0.737108	not_enhancer	17462	1.7408	low
AAAS	chr12	53694099	53701240	6533	7141	1.22857	0.311399	0.132886	-	-0.731752	DOWN	-0.329643	not_enhancer	7141	1.09307	low
C14orf1	chr14	76094976	76116134	19201	21158	1.22767	0.0130333	0.00556527	-	0.927071	UP	0.51293	not_enhancer	21158	1.10192	low
NUAK2	chr1	205219452	205271187	38877	51735	1.22635	0.0440146	0.0188117	-	1.0262	UP	0.0406441	not_enhancer	51735	1.33074	low
TBC1D31	chr8	124164393	124175441	10568	11048	1.2239	0.117604	0.0503492	+	-0.827473	DOWN	0.0564279	enhancer_at_extension	11048	1.04542	low
RBL2	chr16	53525561	53548285	17124	22724	1.22381	0.42128	0.180372	+	-1.13086	DOWN	0.965485	enhancer_at_extension	22724	1.32703	low
PKP3	chr11	404908	431188	7125	26280	1.22047	0.0732233	0.0314232	+	-1.5898	DOWN	0.391947	not_enhancer	26280	3.68842	low
RILPL1	chr12	123937261	123955925	7156	18664	1.2201	0.0970777	0.0416709	-	0.868177	UP	-0.994561	not_enhancer	18664	2.60816	low
LENG9	chr19	54967452	54972981	4954	5529	1.21089	0.0155031	0.00669739	-	0.728269	UP	-1.00796	not_enhancer	5529	1.11607	low
TFAP2A	chr6	10338674	10393419	21297	54745	1.21031	0.0531921	0.0229883	-	-0.621265	DOWN	-0.113602	not_enhancer	54745	2.57055	low
ELP2	chr18	33757909	33767481	8509	9572	1.20786	0.240266	0.104014	+	-0.186598	DOWN	-0.181542	not_enhancer	9572	1.12493	low
RELA	chr11	65408592	65421067	11026	12475	1.2039	0.0273575	0.0118759	-	1.2716	UP	0.134425	not_enhancer	12475	1.13142	low
ANKRD52	chr12	56615718	56631591	9318	15873	1.20262	0.0967796	0.0420493	-	-0.404737	DOWN	-0.0850071	not_enhancer	15873	1.70348	low
OSBPL5	chr11	3101100	3108346	4312	7246	1.20111	0.0156102	0.00678948	-	-1.0165	DOWN	0.409864	not_enhancer	7246	1.68043	low
ZNF774	chr15	90909324	90931449	15082	22125	1.20095	0.0348112	0.0151425	+	0.720822	UP	-1.63392	not_enhancer	22125	1.46698	low
SBDS	chr7	66448152	66452664	4118	4512	1.1994	0.0220823	0.00961587	-	0.32525	UP	-0.702281	not_enhancer	4512	1.09568	low
HCFC1	chrX	153200677	153213004	6590	12327	1.19748	0.020083	0.00875696	-	0.539772	UP	0.0885873	not_enhancer	12327	1.87056	low
FAM83G	chr17	18859570	18872102	12011	12532	1.19497	0.0200705	0.00876673	-	1.05365	UP	-0.711882	not_enhancer	12532	1.04338	low
EMP1	chr12	13369708	13413150	9595	43442	1.19493	0.0276217	0.0120653	+	4.13107	UP	-2.6871	not_enhancer	43442	4.52757	low
GMPR2	chr14	24708448	24730141	16495	21693	1.19334	0.0299958	0.0131168	+	-0.679535	DOWN	0.582896	not_enhancer	21693	1.31513	low
RPL36A	chrX	100651105	100663282	8162	12177	1.19002	0.0837003	0.0366856	+	-0.700513	DOWN	0.847986	not_enhancer	12177	1.49191	low
MAPK1IP1L	chr14	55536910	55560341	23364	23431	1.18987	0.0204715	0.00897355	+	-0.41972	DOWN	0.455404	enhancer_at_extension	23431	1.00287	low
NFRKB	chr11	129712142	129733531	15590	21389	1.18986	0.0371387	0.0162796	-	0.620275	UP	0.145385	not_enhancer	21389	1.37197	low
C19orf10	chr19	4619253	4641386	8781	22133	1.18946	0.020833	0.0091346	-	0.731605	UP	-2.14629	not_enhancer	22133	2.52056	low
HERPUD1	chr16	56977798	56991176	11082	13378	1.18876	0.111507	0.0489155	+	0.178418	UP	0.673834	not_enhancer	13378	1.20718	low
HNRNPA0	chr5	137023522	137087075	12194	63553	1.18259	0.0153257	0.00675189	-	-0.814478	DOWN	0.77384	not_enhancer	63553	5.21183	low
ZYG11B	chr1	53293014	53304341	8216	11327	1.18252	0.0192021	0.0084601	+	-0.555068	DOWN	1.31883	not_enhancer	11327	1.37865	low
ACADVL	chr17	7128592	7154734	5948	26142	1.18147	0.185277	0.081689	+	-1.78036	DOWN	-0.150094	enhancer_at_extension	26142	4.39509	low
TSTD1	chr1	160998917	161007421	6958	8504	1.17517	0.0226185	0.0100162	-	-1.45865	DOWN	0.0832321	not_enhancer	8504	1.22219	low
FAM160A2	chr11	6212119	6232565	20244	20446	1.17467	0.0983868	0.0435838	-	-0.434442	DOWN	-0.0836866	not_enhancer	20446	1.00998	low
GCN1L1	chr12	120555307	120565007	7231	9700	1.17442	0.172077	0.0762407	-	-0.692739	DOWN	-0.0632808	not_enhancer	9700	1.34145	low
C5AR1	chr19	47825323	47828650	3080	3327	1.17375	0.0224981	0.00997271	+	-0.753392	DOWN	0.239186	not_enhancer	3327	1.08019	low
GGPS1	chr1	235507847	235526304	15537	18457	1.17144	0.0106688	0.00473671	+	-0.898723	DOWN	1.1277	not_enhancer	18457	1.18794	low
NDUFV1	chr11	67380006	67410982	6772	30976	1.1701	0.233023	0.103554	+	-0.981222	DOWN	-0.108066	enhancer_at_extension	30976	4.57413	low
C11orf24	chr11	68017524	68028803	9208	11279	1.16531	0.0263941	0.0117683	-	-0.697723	DOWN	0.315475	not_enhancer	11279	1.22491	low
ZNF655	chr7	99174076	99214568	29310	40492	1.16501	0.0631437	0.0281597	+	-0.433317	DOWN	0.426675	not_enhancer	40492	1.38151	low
NDUFAF3	chr3	49060928	49071039	9218	10111	1.16329	0.557005	0.248699	+	-0.250371	DOWN	0.465618	not_enhancer	10111	1.09688	low
SBNO2	chr19	1096721	1107636	9759	10915	1.15743	0.29892	0.134009	-	0.33602	UP	-0.106936	not_enhancer	10915	1.11845	low
GPN1	chr2	27874375	27886337	8806	11962	1.15657	0.0888183	0.039842	+	-0.682432	DOWN	0.185383	enhancer_at_extension	11962	1.35839	low
TMEM230	chr20	5032719	5080486	23281	47767	1.15626	0.0722233	0.0324046	-	-0.233651	DOWN	-0.476394	not_enhancer	47767	2.05176	low
CDYL2	chr16	80557948	80631803	27062	73855	1.1543	0.11703	0.0525798	-	-0.978129	DOWN	0.179192	not_enhancer	73855	2.7291	low
PQLC2	chr1	19655794	19673068	17238	17274	1.15088	0.0558373	0.0251463	+	1.41925	UP	0.151175	not_enhancer	17274	1.00209	low
SETDB1	chr1	150937213	150945598	8384	8385	1.15011	0.189972	0.0855998	+	-0.211662	DOWN	-0.293315	not_enhancer	8385	1.00012	low
YY1AP1	chr1	155605251	155629237	20842	23986	1.14884	0.0383482	0.0172946	-	-0.242773	DOWN	0.918222	not_enhancer	23986	1.15085	low
CSPG4	chr15	75941048	75966663	17419	25615	1.14473	0.0792847	0.0358585	-	-0.440805	DOWN	1.85012	not_enhancer	25615	1.47052	low
C16orf13	chr16	669218	684429	14948	15211	1.14281	0.0616404	0.0279154	-	-0.92326	DOWN	-0.829923	not_enhancer	15211	1.01759	low
ZC3H7B	chr22	41756151	41763336	4724	7185	1.1428	0.100911	0.0457006	+	-0.218658	DOWN	0.8412	not_enhancer	7185	1.52096	low
GNG12	chr1	68139750	68167149	19358	27399	1.14009	0.132681	0.0602013	-	-0.673476	DOWN	-0.721045	not_enhancer	27399	1.41538	low
TGM2	chr20	36735873	36756863	4227	20990	1.13619	0.0279868	0.0127329	-	-0.269495	DOWN	0.080958	not_enhancer	20990	4.9657	low
TNFRSF21	chr6	47187267	47199268	11890	12001	1.13477	0.103191	0.0469938	-	1.177	UP	-0.0833343	not_enhancer	12001	1.00934	low
MANBAL	chr20	35945663	35973087	21400	27424	1.13069	0.0278172	0.012704	+	0.772125	UP	0.135237	not_enhancer	27424	1.2815	low
TMEM181	chr6	159056460	159072711	10995	16251	1.12551	0.0914217	0.0419024	+	0.30479	UP	-0.497571	enhancer_at_extension	16251	1.47804	low
ATXN7L3	chr17	42264086	42269173	1764	5087	1.12507	0.138572	0.0635323	-	0.356427	UP	0.0959679	not_enhancer	5087	2.88379	low
LOXL1	chr15	74244478	74254267	8905	9789	1.12266	0.0189313	0.00869412	+	1.64088	UP	-0.663747	not_enhancer	9789	1.09927	low
MAP3K5	chr6	136871958	136878185	544	6227	1.12013	0.115288	0.0530387	-	1.4988	UP	-1.0498	not_enhancer	6227	11.4467	low
ATP5F1	chr1	112005395	112025497	18632	20102	1.10947	0.079363	0.0367818	+	-0.737733	DOWN	0.564861	not_enhancer	20102	1.0789	low
JPH3	chr16	87731762	87746780	14973	15018	1.10848	0.0332009	0.0153979	+	0.747024	UP	-1.00376	enhancer_at_extension	15018	1.00301	low
RERE	chr1	8380218	8412457	11241	32239	1.10564	0.0243161	0.0112996	-	0.654434	UP	-0.35818	not_enhancer	32239	2.86798	low
DTNA	chr18	32471808	32475211	3340	3403	1.1035	0.0217698	0.0101314	+	1.18104	UP	-1.75472	not_enhancer	3403	1.01886	low
ENSA	chr1	150552067	150573327	12407	21260	1.10255	0.0451301	0.0210168	-	-0.83514	DOWN	-1.76509	not_enhancer	21260	1.71355	low
SLC22A23	chr6	3253542	3269196	13524	15654	1.10038	0.069886	0.0325945	-	1.13224	UP	-0.791922	not_enhancer	15654	1.1575	low
SCCPDH	chr1	246931439	246981377	37619	49938	1.0992	0.075636	0.0353049	+	0.368082	UP	0.182902	enhancer_at_extension	49938	1.32747	low
CD276	chr15	74006859	74047620	11638	40761	1.09727	0.0146875	0.00686492	+	1.46406	UP	-0.442727	not_enhancer	40761	3.50241	low
TBC1D32	chr6	121372836	121400640	27620	27804	1.09182	0.0155203	0.00728165	-	0.976069	UP	-inf	not_enhancer	27804	1.00666	low
TNFRSF1A	chr12	6413267	6437923	18812	24656	1.08897	0.0421868	0.0198318	-	0.816675	UP	0.218877	not_enhancer	24656	1.31065	low
THAP1	chr8	42683458	42691817	7910	8359	1.08889	0.0304893	0.0143337	-	0.367691	UP	-0.76464	not_enhancer	8359	1.05676	low
CCDC43	chr17	42726213	42750437	11992	24224	1.08683	0.0155773	0.00733367	-	-0.602601	DOWN	-0.626778	not_enhancer	24224	2.02001	low
SLC9A8	chr20	48508779	48518940	5846	10161	1.07535	0.0138755	0.00658474	+	0.491004	UP	-0.0500386	not_enhancer	10161	1.73811	low
ATP5S	chr14	50802276	50823012	19304	20736	1.07437	0.0164253	0.00780007	+	-1.55294	DOWN	0.717289	not_enhancer	20736	1.07418	low
CHMP1A	chr16	89705444	89710839	5168	5395	1.07369	0.0976521	0.0463947	-	0.305888	UP	0.552544	not_enhancer	5395	1.04392	low
FBXO9	chr6	52965671	52982807	15353	17136	1.07228	0.0255054	0.0121295	+	-0.259446	DOWN	0.184722	not_enhancer	17136	1.11613	low
MBD4	chr3	129116192	129149787	13952	33595	1.07119	0.0738506	0.0351475	-	-0.211375	DOWN	1.195	not_enhancer	33595	2.4079	low
MTMR10	chr15	31211947	31231144	17710	19197	1.0694	0.0272459	0.0129831	-	0.443872	UP	0.269703	not_enhancer	19197	1.08396	low
TNFAIP2	chr14	103603776	103632327	7751	28551	1.06643	0.0335646	0.0160271	+	-0.913387	DOWN	-0.245763	not_enhancer	28551	3.68352	low
OIP5	chr15	41570374	41601466	15858	31092	1.06384	0.0738003	0.0353028	-	-1.58303	DOWN	1.68107	not_enhancer	31092	1.96065	low
ZKSCAN5	chr7	99132323	99142193	9568	9870	1.06304	0.0425769	0.0203783	+	0.305633	UP	-0.665457	not_enhancer	9870	1.03156	low
RPL6	chr12	112837324	112842994	5543	5670	1.0611	0.229418	0.109952	-	-0.576521	DOWN	0.19665	not_enhancer	5670	1.02291	low
DNAJB5	chr9	34998897	35003797	4683	4900	1.06101	0.0402283	0.0192813	+	0.722898	UP	0.50525	not_enhancer	4900	1.04634	low
CUTC	chr10	101515891	101531727	15796	15836	1.06006	0.115282	0.0552907	+	0.481627	UP	0.259327	not_enhancer	15836	1.00253	low
ZNF777	chr7	149110205	149128454	12472	18249	1.05939	0.0599432	0.028763	-	0.661308	UP	-0.0909147	not_enhancer	18249	1.4632	low
ZBTB39	chr12	57379103	57392618	8641	13515	1.05849	0.0197421	0.00947886	-	0.965443	UP	-0.0885575	not_enhancer	13515	1.56406	low
TMCC2	chr1	205242471	205280685	16420	38214	1.05577	0.081779	0.039339	+	0.830275	UP	0.126284	enhancer_at_extension	38214	2.32728	low
SLC45A4	chr8	142213132	142217265	4122	4133	1.05555	0.122172	0.0587786	-	0.50252	UP	-0.57222	not_enhancer	4133	1.00267	low
TUBD1	chr17	57924906	57936851	8931	11945	1.05431	0.162576	0.0782845	-	-0.720102	DOWN	-0.304366	not_enhancer	11945	1.33748	low
NARF	chr17	80448413	80462713	13961	14300	1.05383	0.152504	0.0734594	+	-0.431898	DOWN	-0.0280542	not_enhancer	14300	1.02428	low
ZNF205	chr16	3170518	3179777	6861	9259	1.05287	0.0625719	0.0301603	+	0.708818	UP	1.23171	not_enhancer	9259	1.34951	low
RRP12	chr10	99094459	99116115	19862	21656	1.0501	0.0749392	0.0361907	-	0.308534	UP	-1.20363	not_enhancer	21656	1.09032	low
MED29	chr19	39891277	39897452	6174	6175	1.04895	0.406015	0.196235	+	-0.491777	DOWN	0.319881	not_enhancer	6175	1.00016	low
TMEM179B	chr11	62557877	62570180	11394	12303	1.04827	0.0143209	0.00692481	+	-0.451813	DOWN	0.0098487	not_enhancer	12303	1.07978	low
ASB6	chr9	132383056	132399171	8113	16115	1.04758	0.0644791	0.0311936	-	0.824165	UP	0.117017	not_enhancer	16115	1.98632	low
RNF14	chr5	141369856	141400367	20196	30511	1.04599	0.270367	0.130942	+	0.295753	UP	-0.402818	enhancer_at_extension	30511	1.51074	low
TP53I13	chr17	27900175	27916786	14189	16611	1.04493	0.0327863	0.0158905	+	-0.544533	DOWN	0.996729	not_enhancer	16611	1.1707	low
MAPK15	chr8	144804628	144816309	8479	11681	1.04182	0.140379	0.0681842	+	-1.33044	DOWN	-1.07763	enhancer_at_extension	11681	1.37764	low
JTB	chr1	153940189	153946745	4206	6556	1.03828	0.182388	0.0888059	-	-0.682353	DOWN	0.320367	not_enhancer	6556	1.55873	low
PLP2	chrX	49031588	49065560	6296	33972	1.03818	0.45848	0.223252	+	-0.153327	DOWN	0.740015	enhancer_at_extension	33972	5.39581	low
ID3	chr1	23868474	23884409	14443	15935	1.03576	0.0425222	0.0207405	-	-0.894639	DOWN	1.58899	not_enhancer	15935	1.1033	low
SUSD1	chr9	114779488	114803065	20617	23577	1.0248	0.0291244	0.014314	-	0.80329	UP	-0.0122778	not_enhancer	23577	1.14357	low
BIRC7	chr20	61871859	61896751	23182	24892	1.02428	0.0277295	0.0136334	+	-1.61899	DOWN	-0.0736116	enhancer_at_extension	24892	1.07376	low
PRPF31	chr19	54635140	54641443	2492	6303	1.02175	0.193274	0.0951914	+	-0.836282	DOWN	0.882049	enhancer_at_extension	6303	2.52929	low
MTRNR2L8	chr11	10504459	10529434	11442	24975	1.01758	0.0352731	0.0174229	-	2.27429	UP	-0.0325101	not_enhancer	24975	2.18275	low
TRMT2B	chrX	100227960	100264335	36132	36375	1.01756	0.0639661	0.0315961	-	-1.07702	DOWN	0.486853	not_enhancer	36375	1.00673	low
CENPV	chr17	16240854	16245848	4266	4994	1.01352	0.0167616	0.00830267	-	-0.260891	DOWN	-0.087275	not_enhancer	4994	1.17065	low
DFFA	chr1	10498124	10516579	18033	18455	0.998822	0.0601389	0.030094	-	-1.52953	DOWN	0.0894297	not_enhancer	18455	1.0234	low
CCDC85B	chr11	65659105	65686727	6593	27622	0.998135	0.143888	0.072037	+	0.798543	UP	-0.91577	not_enhancer	27622	4.1896	low
SLC16A6	chr17	66252569	66263167	4313	10598	0.996242	0.0366127	0.0183541	-	2.28348	UP	-0.633487	not_enhancer	10598	2.45722	low
TMEM120B	chr12	122220907	122235416	7824	14509	0.99614	0.353107	0.177026	+	-0.897986	DOWN	-0.760103	enhancer_at_extension	14509	1.85442	low
CSNK1E	chr22	38670431	38686697	16263	16266	0.995551	0.234399	0.117561	-	0.327883	UP	0.216335	not_enhancer	16266	1.00018	low
PICK1	chr22	38471708	38501297	23601	29589	0.994382	0.0919064	0.0461325	+	0.634963	UP	0.047316	enhancer_at_extension	29589	1.25372	low
DR1	chr1	93835055	93854003	18926	18948	0.989296	0.0705573	0.0355413	+	0.255106	UP	0.232893	not_enhancer	18948	1.00116	low
FRK	chr6	116248907	116252312	3056	3405	0.987538	0.0111889	0.005643	-	0.645354	UP	-0.0382384	not_enhancer	3405	1.1142	low
APEX2	chrX	55035490	55062281	22299	26791	0.987268	0.0140369	0.00708064	+	-1.01524	DOWN	0.584826	not_enhancer	26791	1.20144	low
GFPT2	chr5	179719100	179727690	6381	8590	0.972484	0.0589221	0.0300284	-	1.75696	UP	-1.38827	not_enhancer	8590	1.34618	low
TOR1A	chr9	132559381	132575223	14732	15842	0.971794	0.0998726	0.0509222	-	0.691982	UP	0.031689	not_enhancer	15842	1.07535	low
GEMIN8	chrX	14001923	14026398	18820	24475	0.971266	0.0122324	0.00623922	-	0.770905	UP	0.570937	not_enhancer	24475	1.30048	low
ZNF175	chr19	52092991	52102541	7099	9550	0.968745	0.0133008	0.00679606	+	0.596007	UP	-0.294479	not_enhancer	9550	1.34526	low
FAM83H	chr8	144759672	144806103	27868	46431	0.965808	0.10973	0.0561807	-	-0.934941	DOWN	-0.231879	not_enhancer	46431	1.6661	low
RANGAP1	chr22	41610767	41641615	29667	30848	0.960469	0.0147809	0.00759573	-	-0.197401	DOWN	0.276551	not_enhancer	30848	1.03981	low
DDX27	chr20	47860614	47874269	10021	13655	0.959524	0.038048	0.0195653	+	-0.141967	DOWN	0.0153447	not_enhancer	13655	1.36264	low
CARD14	chr17	78183130	78193497	6499	10367	0.959441	0.015295	0.00786555	+	1.54125	UP	-0.383829	not_enhancer	10367	1.59517	low
APEX1	chr14	20925927	20936132	6853	10205	0.957799	0.0834759	0.0429768	+	-0.726465	DOWN	0.164659	not_enhancer	10205	1.48913	low
CSAD	chr12	53544131	53551447	6958	7316	0.957551	0.0117683	0.00605988	-	-1.03286	DOWN	0.54772	not_enhancer	7316	1.05145	low
DCAF11	chr14	24594451	24605366	9145	10915	0.941262	0.0397315	0.0206913	+	-1.60473	DOWN	0.522355	enhancer_at_extension	10915	1.19355	low
TNIK	chr3	170766328	170779128	12571	12800	0.941097	0.061647	0.032108	-	0.557209	UP	0.507361	not_enhancer	12800	1.01822	low
VAT1	chr17	41140177	41166622	6035	26445	0.938706	0.0570716	0.0297743	-	-0.427321	DOWN	0.690752	not_enhancer	26445	4.38194	low
KDM2A	chr11	67025558	67033880	7618	8322	0.937571	0.12599	0.065781	+	0.322257	UP	-0.770631	not_enhancer	8322	1.09241	low
TOP2B	chr3	25612630	25639475	14072	26845	0.935877	0.065102	0.0340304	-	-0.480488	DOWN	0.979479	not_enhancer	26845	1.90769	low
ZNF780A	chr19	40562117	40575059	11997	12942	0.928524	0.0469571	0.024671	-	0.229388	UP	0.811734	not_enhancer	12942	1.07877	low
UVSSA	chr4	1381837	1391741	9885	9904	0.922308	0.0770748	0.0406696	+	1.78418	UP	-0.649825	enhancer_at_extension	9904	1.00192	low
MRPL27	chr17	48412974	48445218	25393	32244	0.920765	0.113336	0.0598672	-	0.372338	UP	-0.0132171	not_enhancer	32244	1.2698	low
ABHD5	chr3	43775863	43820872	11957	45009	0.920237	0.0309546	0.0163571	+	0.589067	UP	-0.112348	not_enhancer	45009	3.76424	low
NUP153	chr6	17577168	17615269	16686	38101	0.91949	0.0176771	0.00934581	-	-0.350106	DOWN	0.770383	not_enhancer	38101	2.28341	low
SCYL1	chr11	65306175	65316942	10272	10767	0.917392	0.0405353	0.021462	+	-0.36399	DOWN	-0.572814	not_enhancer	10767	1.04819	low
WDR35	chr2	20101748	20110021	6267	8273	0.917361	0.155366	0.0822626	-	0.225652	UP	0.148369	not_enhancer	8273	1.32009	low
DIABLO	chr12	122683291	122692210	7126	8919	0.91559	0.024963	0.0132336	-	0.501561	UP	-0.0577181	not_enhancer	8919	1.25161	low
EIF3L	chr22	38285414	38301663	14757	16249	0.914246	0.154942	0.0822153	+	-0.708905	DOWN	0.621797	not_enhancer	16249	1.1011	low
SLC35A2	chrX	48755427	48760459	4102	5032	0.91424	0.106068	0.0562822	-	0.77326	UP	-0.767665	not_enhancer	5032	1.22672	low
CLCN2	chr3	184049857	184063973	12075	14116	0.913693	0.0564956	0.0299892	-	1.20688	UP	-0.446355	not_enhancer	14116	1.16903	low
SERINC3	chr20	43097033	43124862	23576	27829	0.912633	0.241556	0.128318	-	0.34848	UP	-0.00904771	not_enhancer	27829	1.1804	low
NUDT9	chr4	88380606	88404718	24075	24112	0.912015	0.0188654	0.0100259	+	0.324087	UP	-0.507835	not_enhancer	24112	1.00154	low
FAM96B	chr16	66959548	66965959	2938	6411	0.911847	0.711232	0.378023	-	-1.3587	DOWN	-0.716801	not_enhancer	6411	2.1821	low
VPS29	chr12	110907074	110928902	16449	21828	0.908661	0.03695	0.0196825	-	-0.626349	DOWN	0.969233	not_enhancer	21828	1.32701	low
ADORA2B	chr17	15879060	15882661	3570	3601	0.908472	0.174146	0.092776	+	0.83392	UP	0.261574	not_enhancer	3601	1.00868	low
ATXN2L	chr16	28848558	28857920	3722	9362	0.908308	0.193876	0.103299	+	1.04066	UP	-0.0233589	not_enhancer	9362	2.51531	low
HDAC5	chr17	42144988	42154114	4030	9126	0.905403	0.633495	0.338212	-	-1.09059	DOWN	-0.387317	not_enhancer	9126	2.26452	low
CCDC157	chr22	30774647	30790477	6864	15830	0.904209	0.137555	0.0734993	+	1.12133	UP	-0.675507	enhancer_at_extension	15830	2.30624	low
TMEM184A	chr7	1545490	1581871	1749	36381	0.90287	0.411196	0.219917	-	1.15867	UP	1.26232	not_enhancer	36381	20.801	low
GGT5	chr22	24607383	24615622	8093	8239	0.899251	0.0803897	0.0431021	-	1.16558	UP	-0.859374	not_enhancer	8239	1.01804	low
OTUD6B	chr8	92099323	92160379	60842	61056	0.895821	0.0468513	0.0251798	+	-1.1799	DOWN	0.954824	enhancer_at_extension	61056	1.00352	low
GSTM4	chr1	110208118	110217195	8634	9077	0.891793	0.0137626	0.00741726	+	-0.454045	DOWN	0.45412	enhancer_at_extension	9077	1.05131	low
ZNF383	chr19	37734828	37742813	7829	7985	0.890304	0.0841307	0.0453885	+	0.705965	UP	0.365848	not_enhancer	7985	1.01993	low
DAD1	chr14	23025957	23033805	7847	7848	0.882811	0.367143	0.199105	-	0.358497	UP	-0.0555972	not_enhancer	7848	1.00013	low
COL14A1	chr8	121384275	121397801	10116	13526	0.881415	0.0176943	0.00960507	+	-1.96354	DOWN	0.855381	not_enhancer	13526	1.33709	low
TMEM147	chr19	36038428	36049545	8671	11117	0.880712	0.0574342	0.0311925	+	-2.29589	DOWN	-0.000913359	not_enhancer	11117	1.28209	low
RBBP4	chr1	33151812	33200481	13172	48669	0.879626	0.0686248	0.0372981	+	-0.493336	DOWN	1.30788	not_enhancer	48669	3.69488	low
MAP2K6	chr17	67539472	67547498	2636	8026	0.87815	0.131526	0.0715585	+	0.39899	UP	-1.21916	not_enhancer	8026	3.04476	low
EDN1	chr6	12297427	12303644	4653	6217	0.878087	0.0104597	0.00569102	+	2.0465	UP	-0.736046	not_enhancer	6217	1.33613	low
TRAPPC6B	chr14	39578851	39617015	18932	38164	0.874071	0.0738327	0.0402835	-	-0.708217	DOWN	-0.207292	not_enhancer	38164	2.01585	low
ILK	chr11	6632102	6642681	9842	10579	0.863913	0.0832936	0.0457665	+	-0.440189	DOWN	0.0664446	not_enhancer	10579	1.07488	low
RLF	chr1	40706593	40711618	5024	5025	0.863334	0.481635	0.264745	+	0.37167	UP	0.157685	not_enhancer	5025	1.0002	low
UFSP1	chr7	100478251	100486346	7336	8095	0.862605	0.0532434	0.0292817	-	1.20298	UP	-0.916869	not_enhancer	8095	1.10346	low
EIF3K	chr19	39127595	39138288	9899	10693	0.862451	0.221854	0.122024	+	-0.966204	DOWN	-0.961391	not_enhancer	10693	1.08021	low
PYGB	chr20	25278650	25285613	6428	6963	0.862212	0.049736	0.0273602	+	-0.666386	DOWN	0.270275	not_enhancer	6963	1.08323	low
CHMP5	chr9	33281977	33290508	6891	8531	0.85867	0.141362	0.0779555	+	-0.832558	DOWN	0.439968	not_enhancer	8531	1.23799	low
CACYBP	chr1	174980851	175001755	14857	20904	0.858054	0.198452	0.109485	+	-0.595098	DOWN	1.01215	enhancer_at_extension	20904	1.40701	low
CHURC1	chr14	65411309	65445730	20016	34421	0.857529	0.0369343	0.0203839	+	-1.29254	DOWN	0.0967159	not_enhancer	34421	1.71967	low
NAT9	chr17	72749199	72766686	14212	17487	0.856576	0.0644617	0.0355997	-	0.650826	UP	0.407375	not_enhancer	17487	1.23044	low
NLRC5	chr16	57117443	57126448	6742	9005	0.854065	0.216411	0.119724	+	-1.00033	DOWN	0.161424	not_enhancer	9005	1.33566	low
LRRC61	chr7	150035239	150053859	15496	18620	0.850666	0.0177508	0.00984334	+	-0.508605	DOWN	0.118865	not_enhancer	18620	1.2016	low
GANC	chr15	42645864	42689771	25168	43907	0.849922	0.0127678	0.00708379	+	0.318456	UP	0.474824	enhancer_at_extension	43907	1.74456	low
SLC25A20	chr3	48885280	48894369	6905	9089	0.847768	0.0489404	0.0271934	-	-1.41084	DOWN	-0.958867	not_enhancer	9089	1.31629	low
WNT3	chr17	44825519	44839872	12436	14353	0.847044	0.0115289	0.00640917	-	0.503182	UP	-0.391765	not_enhancer	14353	1.15415	low
PMAIP1	chr18	57571538	57593707	8436	22169	0.846739	0.0579501	0.0322226	+	0.813911	UP	0.00548668	not_enhancer	22169	2.6279	low
DGCR6	chr22	18901751	18909597	7717	7846	0.841077	0.0107802	0.00601781	+	-0.354389	DOWN	1.24502	not_enhancer	7846	1.01672	low
HEMK1	chr3	50622366	50648950	12238	26584	0.837533	0.0615947	0.0344684	+	-0.512161	DOWN	-0.0732673	not_enhancer	26584	2.17225	low
AP1S3	chr2	224604190	224616403	12037	12213	0.837249	0.0382793	0.0214253	-	0.91585	UP	-0.0833978	not_enhancer	12213	1.01462	low
ZNF770	chr15	35262041	35270542	5311	8501	0.836932	0.110505	0.0618646	-	-0.699375	DOWN	0.0695559	not_enhancer	8501	1.60064	low
LEPREL4	chr17	39943184	39958199	13641	15015	0.836028	0.275939	0.154577	-	-1.10194	DOWN	-0.24477	not_enhancer	15015	1.10073	low
ENDOV	chr17	78411886	78437189	20027	25303	0.833884	0.273129	0.15323	+	-0.680516	DOWN	-1.8651	enhancer_at_extension	25303	1.26344	low
MXRA7	chr17	74659143	74668633	3167	9490	0.833745	0.0155266	0.00871152	-	-0.2538	DOWN	1.27615	not_enhancer	9490	2.99653	low
PIGT	chr20	44054884	44076041	8347	21157	0.832953	0.105432	0.0591875	+	0.565268	UP	-0.333754	enhancer_at_extension	21157	2.53468	low
GLB1L	chr2	220094440	220101328	5010	6888	0.829907	0.107638	0.0605536	-	-0.760315	DOWN	-0.629991	not_enhancer	6888	1.37485	low
TMEM126A	chr11	85367591	85382222	12066	14631	0.826577	0.257336	0.145103	+	-0.274161	DOWN	0.816913	enhancer_at_extension	14631	1.21258	low
THOC5	chr22	29874165	29901868	22709	27703	0.824997	0.0852742	0.0481359	-	0.479211	UP	0.56538	not_enhancer	27703	1.21991	low
GLIPR1	chr12	75897633	75910968	10672	13335	0.822932	0.18833	0.106461	+	1.97534	UP	-2.13571	enhancer_at_extension	13335	1.24953	low
RAB11B	chr19	8469318	8478153	8242	8835	0.821002	0.111536	0.0631348	+	1.1216	UP	-0.334231	not_enhancer	8835	1.07195	low
ZFYVE19	chr15	41106767	41114225	7312	7458	0.819289	0.0383302	0.0217226	+	-0.583625	DOWN	-0.472897	not_enhancer	7458	1.01997	low
CHID1	chr11	842546	867357	14482	24811	0.817828	0.134977	0.0765721	-	1.65773	UP	-0.101042	not_enhancer	24811	1.71323	low
TECR	chr19	14676792	14691240	10431	14448	0.816959	0.0207471	0.0117768	+	0.213359	UP	0.090318	enhancer_at_extension	14448	1.3851	low
AP1S1	chr7	100804877	100830979	14637	26102	0.81493	0.0712531	0.0405029	+	0.627171	UP	-0.592714	enhancer_at_extension	26102	1.78329	low
CD3EAP	chr19	45914024	45936682	19797	22658	0.813767	0.337219	0.191842	+	-1.4837	DOWN	0.301807	enhancer_at_extension	22658	1.14452	low
GSDMD	chr8	144645232	144661805	4371	16573	0.810492	0.305879	0.174408	+	-1.42773	DOWN	-0.278207	enhancer_at_extension	16573	3.79158	low
FAM63B	chr15	59154099	59161857	6900	7758	0.810436	0.0561821	0.0320356	+	-0.220961	DOWN	0.244051	not_enhancer	7758	1.12435	low
BCKDHA	chr19	41930910	41957802	22986	26892	0.810206	0.124309	0.0708932	+	-1.45167	DOWN	-0.439018	not_enhancer	26892	1.16993	low
HAGHL	chr16	785525	810761	22913	25236	0.807311	0.0874781	0.049989	+	-1.42238	DOWN	-1.18167	enhancer_at_extension	25236	1.10138	low
VRK3	chr19	50474351	50479724	4855	5373	0.803477	0.176473	0.101113	-	0.880739	UP	-0.0149453	not_enhancer	5373	1.10669	low
ATP9B	chr18	77138283	77177216	30097	38933	0.799925	0.0174351	0.0100144	+	0.549588	UP	1.19991	enhancer_at_extension	38933	1.29358	low
PANK4	chr1	2409656	2439972	22859	30316	0.799492	0.0112135	0.00644276	-	-0.54054	DOWN	0.857128	not_enhancer	30316	1.32622	low
TBC1D20	chr20	355473	416124	17064	60651	0.798532	0.0947637	0.0544829	-	0.565662	UP	-0.0804017	not_enhancer	60651	3.55432	low
TSPAN3	chr15	77305552	77336359	24342	30807	0.797902	0.0370557	0.0213139	-	0.614005	UP	0.368064	not_enhancer	30807	1.26559	low
ZNF184	chr6	27404261	27418522	7949	14261	0.795601	0.0159381	0.00918202	-	0.800289	UP	0.158271	not_enhancer	14261	1.79406	low
MTHFSD	chr16	86550548	86563782	10903	13234	0.792863	0.0715121	0.0412766	-	0.359686	UP	0.438332	not_enhancer	13234	1.21379	low
BRK1	chr3	10168874	10180725	11450	11851	0.792839	0.0486288	0.0280689	+	-0.223845	DOWN	-0.0925328	not_enhancer	11851	1.03502	low
SRRD	chr22	26890624	26908502	14864	17878	0.785103	0.0167769	0.0097358	+	-0.251443	DOWN	0.199425	not_enhancer	17878	1.20277	low
FOLR1	chr11	71907345	71924110	16614	16765	0.777816	0.0116242	0.00677981	+	0.223054	UP	-0.502614	not_enhancer	16765	1.00909	low
TXNL4B	chr16	72031590	72078188	3340	46598	0.772757	0.113104	0.0661995	-	0.434436	UP	-0.376583	not_enhancer	46598	13.9515	low
TMEM208	chr16	67263181	67308727	37541	45546	0.770624	0.0425496	0.024941	+	1.07588	UP	-0.266032	enhancer_at_extension	45546	1.21323	low
YWHAG	chr7	75904645	75956116	17135	51471	0.769873	0.0868333	0.0509251	-	0.124429	UP	-0.11932	not_enhancer	51471	3.00385	low
IKBIP	chr12	98980077	99007183	5291	27106	0.766325	0.138845	0.0816286	-	0.674696	UP	-0.682283	not_enhancer	27106	5.12304	low
GSK3A	chr19	42724293	42734338	6363	10045	0.765741	0.0270846	0.0159298	-	0.801821	UP	-0.489211	not_enhancer	10045	1.57866	low
PLIN3	chr19	4831717	4838353	3400	6636	0.760616	0.0955613	0.0564045	-	0.817742	UP	-1.79012	not_enhancer	6636	1.95176	low
AZIN1	chr8	103773067	103838585	24339	65518	0.755792	0.118048	0.0699108	-	-1.58968	DOWN	0.510801	not_enhancer	65518	2.69189	low
PSTK	chr10	124757029	124768494	5500	11465	0.755674	0.0588931	0.0348806	+	1.43215	UP	-0.567707	enhancer_at_extension	11465	2.08455	low
EIF2B2	chr14	75476292	75487463	11168	11171	0.752045	0.0551499	0.0327459	+	-1.32153	DOWN	0.212429	not_enhancer	11171	1.00027	low
GSN	chr9	124095121	124108085	11332	12964	0.749974	0.0194653	0.0115743	+	0.257052	UP	1.96914	not_enhancer	12964	1.14402	low
ARFIP1	chr4	153839615	153843543	3915	3928	0.748892	0.0157977	0.00940061	+	-1.07536	DOWN	0.145575	not_enhancer	3928	1.00332	low
HPS6	chr10	103827792	103838660	9023	10868	0.746642	0.0656526	0.0391282	+	0.451557	UP	0.220448	not_enhancer	10868	1.20448	low
THRA	chr17	38250120	38275370	14652	25250	0.746428	0.206665	0.123188	+	-1.30288	DOWN	1.56037	enhancer_at_extension	25250	1.72331	low
CCDC19	chr1	159821763	159842154	12570	20391	0.746343	0.23165	0.13809	-	3.01577	UP	-4.20202	not_enhancer	20391	1.6222	low
CCDC94	chr19	4269087	4285925	11639	16838	0.74461	0.0141132	0.00842319	+	0.79257	UP	-0.253659	not_enhancer	16838	1.44669	low
TMEM39B	chr1	32568467	32573638	3914	5171	0.740305	0.0468588	0.0280502	+	0.549554	UP	-0.143023	not_enhancer	5171	1.32115	low
TMEM261	chr9	7772937	7796490	21801	23553	0.738241	0.0362991	0.0217602	-	-0.670753	DOWN	-0.688864	not_enhancer	23553	1.08036	low
EPN2	chr17	19240028	19281033	15978	41005	0.735724	0.0982556	0.0590041	+	-0.283191	DOWN	0.307124	enhancer_at_extension	41005	2.56634	low
LONRF2	chr2	100881660	100889753	7233	8093	0.735577	0.0135402	0.00813192	-	1.75309	UP	-1.65199	not_enhancer	8093	1.1189	low
TMEM251	chr14	93653434	93673400	13248	19966	0.734482	0.018377	0.0110452	+	-0.764381	DOWN	-0.819466	not_enhancer	19966	1.5071	low
HMGN2	chr1	26802463	26853116	12052	50653	0.733644	0.0977497	0.058785	+	-0.946994	DOWN	1.80035	enhancer_at_extension	50653	4.20287	low
TSR2	chrX	54471920	54512592	17680	40672	0.731337	0.0344905	0.0207752	+	-0.196096	DOWN	0.591173	not_enhancer	40672	2.30045	low
NARS	chr18	55254005	55267888	11913	13883	0.729196	0.0309733	0.0186843	-	-0.303052	DOWN	0.36877	not_enhancer	13883	1.16537	low
SLC9A7	chrX	46445304	46464753	18065	19449	0.729193	0.0339568	0.0204841	-	1.72846	UP	0.62541	not_enhancer	19449	1.07661	low
MAPRE3	chr2	27250064	27255777	3954	5713	0.725513	0.0469705	0.0284069	+	1.05396	UP	-0.893157	not_enhancer	5713	1.44487	low
LASP1	chr17	37078023	37086668	8602	8645	0.72361	0.0991036	0.0600151	+	0.452641	UP	0.312129	not_enhancer	8645	1.005	low
CHMP7	chr8	23119512	23127632	4556	8120	0.72217	0.0833803	0.0505439	+	-0.267255	DOWN	-0.159002	not_enhancer	8120	1.78227	low
MOV10	chr1	113243368	113266363	19986	22995	0.721232	0.0623854	0.0378417	+	-0.341563	DOWN	-0.156436	not_enhancer	22995	1.15056	low
C19orf24	chr19	1279248	1285889	3297	6641	0.719223	0.0344602	0.020932	+	1.09369	UP	-0.371393	not_enhancer	6641	2.01426	low
PGPEP1	chr19	18480760	18497371	11504	16611	0.718283	0.967169	0.587865	+	-0.579245	DOWN	-0.0862236	enhancer_at_extension	16611	1.44393	low
IRAK1	chrX	153257116	153275951	15209	18835	0.712116	0.0337931	0.0206281	-	-0.941549	DOWN	-0.959664	not_enhancer	18835	1.23841	low
PFKFB3	chr10	6277495	6303907	17183	26412	0.706609	0.0139593	0.00855367	+	1.30567	UP	-0.574115	not_enhancer	26412	1.5371	low
CEBPZ-AS1	chr2	37443336	37458773	9606	15437	0.704908	0.01483	0.00909795	+	-0.649234	DOWN	0.410893	enhancer_at_extension	15437	1.60702	low
INPP5J	chr22	31530682	31541430	10201	10748	0.703592	0.0927168	0.056932	+	-1.44256	DOWN	0.745575	not_enhancer	10748	1.05362	low
GGCX	chr2	85759750	85771846	989	12096	0.696507	1.01646	0.627224	-	-1.29307	DOWN	-0.297317	not_enhancer	12096	12.2305	low
TSEN15	chr1	184043346	184074115	30378	30769	0.694975	0.039499	0.0243993	+	-1.01612	DOWN	0.571885	enhancer_at_extension	30769	1.01287	low
DAGLB	chr7	6436891	6448757	11073	11866	0.694045	0.0631705	0.0390469	-	1.16038	UP	0.153531	not_enhancer	11866	1.07162	low
OSBPL2	chr20	60871268	60877148	3262	5880	0.691323	0.175563	0.108724	+	0.454501	UP	0.0716669	not_enhancer	5880	1.80258	low
LDLR	chr19	11244492	11259372	13426	14880	0.686936	0.144021	0.0894616	+	1.44797	UP	0.575622	not_enhancer	14880	1.1083	low
NSMAF	chr8	59457973	59496063	20141	38090	0.684482	0.0649329	0.0404031	-	-0.72123	DOWN	0.220331	not_enhancer	38090	1.89117	low
C1orf85	chr1	156252621	156259880	2857	7259	0.683955	0.274194	0.170674	-	-0.436497	DOWN	-1.08186	not_enhancer	7259	2.54078	low
PPP5C	chr19	46896238	46924293	8948	28055	0.681042	0.0138709	0.00865147	+	-2.11476	DOWN	0.540202	not_enhancer	28055	3.13534	low
RHBDD2	chr7	75518244	75533234	12619	14990	0.68016	0.0164031	0.0102371	+	1.16288	UP	0.568077	not_enhancer	14990	1.18789	low
TGFBI	chr5	135399507	135427321	20994	27814	0.67961	0.141078	0.0880795	+	0.908713	UP	0.248784	enhancer_at_extension	27814	1.32485	low
GIGYF2	chr2	233725285	233770302	36219	45017	0.676242	0.078595	0.0491843	+	0.381348	UP	0.0270827	enhancer_at_extension	45017	1.24291	low
D2HGDH	chr2	242708231	242745324	13216	37093	0.675789	0.0720021	0.0450726	+	-1.5797	DOWN	0.716995	enhancer_at_extension	37093	2.80667	low
HES1	chr3	193856521	193863462	6910	6941	0.674144	0.615856	0.385959	+	1.99959	UP	-0.677659	not_enhancer	6941	1.00449	low
WRAP73	chr1	3533894	3547331	12556	13437	0.671241	0.0686517	0.043111	-	-0.5494	DOWN	0.568395	not_enhancer	13437	1.07017	low
ZNF436	chr1	23676210	23685941	8890	9731	0.666963	0.0322264	0.0202972	-	0.391204	UP	0.357797	not_enhancer	9731	1.0946	low
PFDN6	chr6	33266178	33277274	8724	11096	0.664916	0.104759	0.0660744	+	-0.555888	DOWN	-0.521078	not_enhancer	11096	1.27189	low
UBE2B	chr5	133727683	133753869	23546	26186	0.66234	0.111919	0.0707162	+	-0.386245	DOWN	0.232682	enhancer_at_extension	26186	1.11212	low
A2M	chr12	9207232	9220260	12125	13028	0.660591	0.0241898	0.015303	-	-1.77299	DOWN	3.61631	not_enhancer	13028	1.07447	low
BMP6	chr6	7881655	7921621	22549	39966	0.658362	0.127521	0.080797	+	0.884126	UP	-0.641013	enhancer_at_extension	39966	1.77241	low
RNPEPL1	chr2	241520789	241526132	4140	5343	0.658163	0.0910787	0.0577152	+	0.74511	UP	-1.52069	enhancer_at_extension	5343	1.29058	low
SELM	chr22	31479552	31500758	14021	21206	0.656871	0.398156	0.252532	-	0.780003	UP	-0.224803	not_enhancer	21206	1.51245	low
SUPT4H1	chr17	56413384	56422539	9154	9155	0.655371	0.105727	0.0671271	-	0.361898	UP	0.0930963	not_enhancer	9155	1.00011	low
MUS81	chr11	65635124	65657874	9775	22750	0.652745	0.107614	0.06845	+	-1.01139	DOWN	1.26201	enhancer_at_extension	22750	2.32737	low
AREL1	chr14	74960881	75120140	17145	159259	0.648102	0.0587076	0.0374624	-	1.03793	UP	0.615444	not_enhancer	159259	9.28895	low
PSMD4	chr1	151239955	151254093	10469	14138	0.64733	0.0266723	0.0170292	+	-0.58273	DOWN	0.252602	enhancer_at_extension	14138	1.35046	low
TBC1D19	chr4	26756973	26802151	45102	45178	0.647004	0.0345637	0.0220725	+	1.11114	UP	-0.939429	enhancer_at_extension	45178	1.00169	low
CCT3	chr1	156265464	156278759	12403	13295	0.63998	0.255616	0.164034	-	-0.265851	DOWN	0.201452	not_enhancer	13295	1.07192	low
SHB	chr9	37904351	37919131	9096	14780	0.637136	0.0718691	0.046211	-	0.695024	UP	-0.530212	not_enhancer	14780	1.62489	low
RPL22	chr1	6178608	6241329	15933	62721	0.63523	0.0252426	0.0162522	-	-0.587861	DOWN	-0.523805	not_enhancer	62721	3.93655	low
MCC	chr5	112344544	112357796	11234	13252	0.633587	0.0101086	0.00651573	-	-0.310684	DOWN	-0.60683	not_enhancer	13252	1.17963	low
ZMPSTE24	chr1	40759856	40778550	13829	18694	0.628596	0.0214581	0.0138792	+	0.412447	UP	-0.535245	not_enhancer	18694	1.3518	low
RPP30	chr10	92668312	92687895	16168	19583	0.625593	0.0262474	0.0170123	+	-0.251573	DOWN	0.281556	not_enhancer	19583	1.21122	low
OSCP1	chr1	36872137	36881428	9240	9291	0.624105	0.0121276	0.00786868	-	1.18705	UP	0.396045	not_enhancer	9291	1.00552	low
C9orf72	chr9	27529780	27546544	15783	16764	0.614423	0.0777214	0.0507669	-	0.489431	UP	1.42595	not_enhancer	16764	1.06216	low
PES1	chr22	30955324	30972612	13061	17288	0.611873	0.01288	0.00842796	-	0.575473	UP	-0.442619	not_enhancer	17288	1.32364	low
HCN2	chr19	617159	621277	4053	4118	0.611771	0.0348635	0.0228144	+	0.867284	UP	-0.767379	not_enhancer	4118	1.01604	low
TFE3	chrX	48875766	48886242	10457	10476	0.609872	0.0486488	0.0318774	-	0.80394	UP	0.292833	not_enhancer	10476	1.00182	low
KIAA1919	chr6	111592370	111599134	1595	6764	0.607951	0.102127	0.0670081	+	1.15936	UP	-0.580745	enhancer_at_extension	6764	4.24075	low
MED12	chrX	70362303	70400836	16799	38533	0.606707	0.0393601	0.0258475	+	-0.434224	DOWN	-0.577376	not_enhancer	38533	2.29377	low
N6AMT2	chr13	21266713	21302870	19660	36157	0.605365	0.0547772	0.0360054	-	1.12169	UP	0.647397	not_enhancer	36157	1.83911	low
FZD2	chr17	42636907	42673713	7466	36806	0.597589	0.0644364	0.0425833	+	1.15698	UP	0.238992	enhancer_at_extension	36806	4.92982	low
STRADA	chr17	61764713	61780192	10943	15479	0.594711	0.0511877	0.0338953	-	0.585504	UP	0.0752777	not_enhancer	15479	1.41451	low
RER1	chr1	2336883	2359741	18920	22858	0.592376	0.181566	0.120424	+	0.257813	UP	-0.289406	enhancer_at_extension	22858	1.20814	low
PPP2R2D	chr10	133773331	133822878	39957	49547	0.587821	0.107141	0.0712858	+	0.853726	UP	-0.543287	enhancer_at_extension	49547	1.24001	low
DAK	chr11	61120767	61129472	4970	8705	0.586043	0.0327719	0.0218316	+	-1.11967	DOWN	-1.50722	not_enhancer	8705	1.75151	low
BAZ1B	chr7	72842570	72854728	8992	12158	0.585551	0.0694708	0.046295	-	-0.482617	DOWN	0.714596	not_enhancer	12158	1.35209	low

## Sheet: 3prime_seq_cannonical peaks
chr19	9718055	9718056	OK	Ok	-	high	ZNF561
chr6	138744234	138744235	OK	Ok	+	high	HEBP2
chr16	28995769	28995770	OK	Ok	+	high	SPNS1
chrX	115592948	115592949	OK	Ok	-	high	CT83
chr20	32244992	32244993	OK	Ok	-	high	NECAB3
chrX	11141098	11141099	OK	Ok	+	high	HCCS
chr1	26608718	26608719	OK	Ok	-	high	UBXN11
chr7	4831443	4831444	OK	Ok	+	high	AP5Z1
chr17	41002624	41002625	OK	Ok	+	high	AOC2
chr5	43289596	43289597	OK	Ok	-	high	HMGCS1
chr19	19312578	19312579	OK	Ok	+	high	RFXANK
chr19	3121502	3121503	OK	Ok	+	high	GNA11
chr17	41605311	41605312	OK	Ok	-	high	ETV4
chr20	61921042	61921043	OK	Ok	+	high	ARFGAP1
chr10	17632257	17632258	OK	Ok	-	high	PTPLA
chr3	52262725	52262726	OK	Ok	-	high	TWF2
chr19	2273187	2273188	OK	Ok	+	high	OAZ1
chr17	79214981	79214982	OK	Ok	+	high	C17orf89
chr2	97218275	97218276	OK	Ok	+	high	ARID5A
chr2	219270564	219270565	OK	Ok	+	high	CTDSP1
chr6	33540428	33540429	OK	Ok	-	high	BAK1
chr18	56653212	56653213	OK	Ok	+	high	ZNF532
chr7	128032430	128032431	OK	Ok	-	high	IMPDH1
chr11	61641090	61641091	OK	Ok	-	high	FADS3
chr19	18703046	18703047	OK	Ok	+	high	C19orf60
chr8	104455181	104455182	OK	Ok	+	high	DCAF13
chr12	124809060	124809061	OK	Ok	-	high	NCOR2
chr8	59495319	59495320	OK	Ok	+	high	SDCBP
chrX	53221402	53221403	OK	Ok	-	high	KDM5C
chr17	42430370	42430371	OK	Ok	+	high	GRN
chr19	4445095	4445096	OK	Ok	-	high	UBXN6
chr14	105717330	105717331	OK	Ok	+	high	BTBD6
chrX	152713223	152713224	OK	Ok	-	high	HAUS7
chr1	45285615	45285616	OK	Ok	-	high	PTCH2
chr10	43691482	43691483	OK	Ok	-	high	RASGEF1A
chr19	44537165	44537166	OK	Ok	+	high	ZNF222
chrX	153063860	153063861	OK	Ok	+	high	SSR4
chr1	249104747	249104748	OK	Ok	-	high	SH3BP5L
chr17	4840724	4840725	OK	Ok	-	high	SLC25A11
chr19	49470035	49470036	OK	Ok	+	high	FTL
chr15	89002806	89002807	OK	Ok	-	high	MRPL46
chr20	42092145	42092146	OK	Ok	+	high	SRSF6
chr17	80036313	80036314	OK	Ok	-	high	FASN
chr17	74267275	74267276	OK	Ok	+	high	UBALD2
chr11	126310739	126310740	OK	Ok	+	high	ST3GAL4
chr16	1560358	1560359	OK	Ok	+	high	TELO2
chr17	72858718	72858719	OK	Ok	-	high	FDXR
chr6	44123156	44123157	OK	Ok	+	high	TMEM63B
chr11	64590958	64590959	OK	Ok	-	high	CDC42BPG
chr9	75785209	75785210	OK	Ok	+	high	ANXA1
chr7	107402012	107402013	OK	Ok	+	high	CBLL1
chr10	101612249	101612250	OK	Ok	+	high	ABCC2
chr7	50660259	50660260	OK	Ok	-	high	GRB10
chr3	16301984	16301985	OK	Ok	-	high	DPH3
chr5	176085958	176085959	OK	Ok	+	high	TSPAN17
chr17	66547360	66547361	OK	Ok	+	high	PRKAR1A
chr5	121411165	121411166	OK	Ok	+	high	SRFBP1
chr12	54105002	54105003	OK	Ok	-	high	CALCOCO1
chr16	31051396	31051397	OK	Ok	+	high	STX4
chr1	934441	934442	OK	Ok	-	high	HES4
chr3	100467710	100467711	OK	Ok	+	high	TFG
chr7	89939477	89939478	OK	Ok	+	high	C7orf63
chr7	139723643	139723644	OK	Ok	-	high	PARP12
chr16	84211557	84211558	OK	Ok	-	high	TAF1C
chr11	47606014	47606015	OK	Ok	+	high	NDUFS3
chr17	73623024	73623025	OK	Ok	-	high	RECQL5
chr16	89806211	89806212	OK	Ok	+	high	ZNF276
chr8	119935895	119935896	OK	Ok	-	high	TNFRSF11B
chr19	38899628	38899629	OK	Ok	+	high	FAM98C
chr20	62330895	62330896	OK	Ok	-	high	ARFRP1
chr19	10407354	10407355	OK	Ok	+	high	ICAM5
chr7	44154385	44154386	OK	Ok	-	high	POLD2
chr6	41568422	41568423	OK	Ok	+	high	FOXP4
chr12	69237914	69237915	OK	Ok	+	high	MDM2
chr1	43629945	43629946	OK	Ok	-	high	EBNA1BP2
chr20	30532857	30532858	OK	Ok	-	high	PDRG1
chr19	14588671	14588672	OK	Ok	-	high	GIPC1
chr9	133777924	133777925	OK	Ok	-	high	FIBCD1
chr2	219128949	219128950	OK	Ok	-	high	AAMP
chr14	24649524	24649525	OK	Ok	-	high	IPO4
chr2	27599895	27599896	OK	Ok	+	high	SNX17
chr11	72000568	72000569	OK	Ok	-	high	CLPB
chr11	72287284	72287285	OK	Ok	-	high	PDE2A
chr19	9523371	9523372	OK	Ok	-	high	ZNF266
chr5	150409605	150409606	OK	Ok	-	high	TNIP1
chr17	80400564	80400565	OK	Ok	-	high	C17orf62
chr12	53900115	53900116	OK	Ok	+	high	TARBP2
chr22	24176603	24176604	OK	Ok	+	high	SMARCB1
chr20	61317037	61317038	OK	Ok	+	high	SLCO4A1
chr1	186388410	186388411	OK	Ok	+	high	C1orf27
chr2	242434388	242434389	OK	Ok	-	high	STK25
chr6	32152430	32152431	OK	Ok	+	high	RNF5
chr17	27206452	27206453	OK	Ok	-	high	FLOT2
chr22	22052204	22052205	OK	Ok	+	high	PPIL2
chr7	1468200	1468201	OK	Ok	-	high	MICALL2
chr17	77906241	77906242	OK	Ok	-	high	TBC1D16
chr19	2428121	2428122	OK	Ok	-	high	TIMM13
chr10	81076176	81076177	OK	Ok	+	high	ZMIZ1
chr17	30708005	30708006	OK	Ok	+	high	ZNF207
chr1	151375299	151375300	OK	Ok	-	high	POGZ
chr5	177037248	177037249	OK	Ok	+	high	B4GALT7
chr1	109605207	109605208	OK	Ok	-	high	TAF13
chr7	112404136	112404137	OK	Ok	-	high	TMEM168
chr11	130080171	130080172	OK	Ok	+	high	ST14
chr15	34671368	34671369	OK	Ok	-	high	GOLGA8A
chr9	34398281	34398282	OK	Ok	-	high	FAM219A
chr17	47778604	47778605	OK	Ok	-	high	SLC35B1
chrX	64732561	64732562	OK	Ok	-	high	LAS1L
chr11	72396213	72396214	OK	Ok	-	high	ARAP1
chr17	76420695	76420696	OK	Ok	+	high	PGS1
chr22	51063481	51063482	OK	Ok	-	high	ARSA
chr10	70864467	70864468	OK	Ok	+	high	SRGN
chr11	63768983	63768984	OK	Ok	+	high	OTUB1
chr15	78570276	78570277	OK	Ok	-	high	WDR61
chr7	99751867	99751868	OK	Ok	+	high	LAMTOR4
chr9	20342162	20342163	OK	Ok	-	high	MLLT3
chr19	5678531	5678532	OK	Ok	-	high	C19orf70
chr22	50885328	50885329	OK	Ok	-	high	SBF1
chr12	49491018	49491019	OK	Ok	-	high	LMBR1L
chr17	27584353	27584354	OK	Ok	-	high	NUFIP2
chr17	42088655	42088656	OK	Ok	-	high	TMEM101
chr3	112723786	112723787	OK	Ok	-	high	C3orf17
chr9	139834986	139834987	OK	Ok	-	high	FBXW5
chr10	102246498	102246499	OK	Ok	-	high	SEC31B
chr20	35240860	35240861	OK	Ok	+	high	C20orf24
chr7	44253793	44253794	OK	Ok	+	high	YKT6
chrX	153127068	153127069	OK	Ok	-	high	L1CAM
chr1	45809547	45809548	OK	Ok	+	high	TOE1
chr16	2138810	2138811	OK	Ok	-	high	PKD1
chr16	4745760	4745761	OK	Ok	+	high	NUDT16L1
chr19	18005883	18005884	OK	Ok	+	high	SLC5A5
chr6	97003052	97003053	OK	Ok	+	high	UFL1
chr17	73231753	73231754	OK	Ok	+	high	NUP85
chr20	2638939	2638940	OK	Ok	+	high	NOP56
chr2	218664611	218664612	OK	Ok	-	high	TNS1
chr16	2876205	2876206	OK	Ok	+	high	PRSS21
chr17	41102642	41102643	OK	Ok	-	high	AARSD1
chr8	145946397	145946398	OK	Ok	-	high	ZNF251
chr2	220481073	220481074	OK	Ok	+	high	STK11IP
chr10	112271202	112271203	OK	Ok	+	high	DUSP5
chr7	143088104	143088105	OK	Ok	+	high	ZYX
chr1	11114740	11114741	OK	Ok	-	high	SRM
chr11	82972438	82972439	OK	Ok	-	high	CCDC90B
chr6	109765022	109765023	OK	Ok	+	high	SMPD2
chr2	74721713	74721714	OK	Ok	+	high	TTC31
chr17	34965307	34965308	OK	Ok	+	high	MRM1
chr3	15423681	15423682	OK	Ok	-	high	METTL6
chrX	48436754	48436755	OK	Ok	+	high	RBM3
chr4	3245576	3245577	OK	Ok	+	high	HTT
chr6	109688416	109688417	OK	Ok	-	high	CD164
chrX	152961948	152961949	OK	Ok	+	high	SLC6A8
chr14	105965612	105965613	OK	Ok	+	high	C14orf80
chr14	70238422	70238423	OK	Ok	+	high	SRSF5
chr19	8576161	8576162	OK	Ok	-	high	ZNF414
chr16	21191837	21191838	OK	Ok	+	high	TMEM159
chr19	39221123	39221124	OK	Ok	+	high	ACTN4
chr22	40805993	40805994	OK	Ok	+	high	SGSM3
chr19	16346060	16346061	OK	Ok	+	high	AP1M1
chr20	17594422	17594423	OK	Ok	-	high	RRBP1
chr14	62263046	62263047	OK	Ok	+	high	SNAPC1
chr22	31303711	31303712	OK	Ok	+	high	OSBP2
chr3	69218640	69218641	OK	Ok	-	high	FRMD4B
chr15	64448110	64448111	OK	Ok	-	high	PPIB
chr16	58552931	58552932	OK	Ok	+	high	SETD6
chr1	15755339	15755340	OK	Ok	+	high	EFHD2
chr6	150571393	150571394	OK	Ok	+	high	PPP1R14C
chr17	74077186	74077187	OK	Ok	-	high	EXOC7
chr2	191052160	191052161	OK	Ok	-	high	HIBCH
chr3	149086908	149086909	OK	Ok	-	high	TM4SF1
chr22	24237314	24237315	OK	Ok	+	high	MIF
chr19	3490918	3490919	OK	Ok	-	high	DOHH
chr19	45263201	45263202	OK	Ok	+	high	BCL3
chr9	131770414	131770415	OK	Ok	-	high	SH3GLB2
chr19	30106644	30106645	OK	Ok	+	high	POP4
chr7	73536755	73536756	OK	Ok	+	high	LIMK1
chr5	36098613	36098614	OK	Ok	-	high	LMBRD2
chrX	47107627	47107628	OK	Ok	+	high	USP11
chr21	46189054	46189055	OK	Ok	-	high	UBE2G2
chr1	16268463	16268464	OK	Ok	-	high	ZBTB17
chr17	37884779	37884780	OK	Ok	+	high	ERBB2
chr3	51991569	51991570	OK	Ok	-	high	PCBP4
chr14	105363007	105363008	OK	Ok	+	high	CEP170B
chr1	153666368	153666369	OK	Ok	+	high	NPR1
chr5	32601485	32601486	OK	Ok	+	high	SUB1
chr1	153507174	153507175	OK	Ok	-	high	S100A6
chr7	105208024	105208025	OK	Ok	+	high	RINT1
chr20	5527384	5527385	OK	Ok	-	high	GPCPD1
chr17	73821786	73821787	OK	Ok	+	high	UNK
chr4	40156972	40156973	OK	Ok	+	high	N4BP2
chr2	224839928	224839929	OK	Ok	-	high	SERPINE2
chr19	3958550	3958551	OK	Ok	-	high	DAPK3
chr12	42707779	42707780	OK	Ok	-	high	ZCRB1
chr1	11903101	11903102	OK	Ok	+	high	CLCN6
chr21	37789013	37789014	OK	Ok	+	high	CHAF1B
chr18	33688594	33688595	OK	Ok	-	high	SLC39A6
chr5	179224696	179224697	OK	Ok	-	high	MGAT4B
chr4	125585306	125585307	OK	Ok	-	high	ANKRD50
chr1	78409839	78409840	OK	Ok	-	high	FUBP1
chr1	151336877	151336878	OK	Ok	-	high	SELENBP1
chr16	31478387	31478388	OK	Ok	+	high	ARMC5
chr11	65688932	65688933	OK	Ok	+	high	DRAP1
chr4	41962489	41962490	OK	Ok	+	high	TMEM33
chr17	74001980	74001981	OK	Ok	+	high	CDK3
chr11	4620001	4620002	OK	Ok	-	high	TRIM68
chr20	5841658	5841659	OK	Ok	+	high	C20orf196
chr3	183960188	183960189	OK	Ok	-	high	ALG3
chr15	60713707	60713708	OK	Ok	-	high	NARG2
chr22	20134030	20134031	OK	Ok	+	high	ZDHHC8
chr5	167946204	167946205	OK	Ok	+	high	RARS
chr2	101623778	101623779	OK	Ok	-	high	TBC1D8
chr19	10461308	10461309	OK	Ok	-	high	TYK2
chr2	11966635	11966636	OK	Ok	+	high	LPIN1
chr5	139916824	139916825	OK	Ok	-	high	SRA1
chr1	17610628	17610629	OK	Ok	+	high	PADI3
chr6	56323084	56323085	OK	Ok	-	high	DST
chr9	138396419	138396420	OK	Ok	+	high	MRPS2
chr1	43919821	43919822	OK	Ok	+	high	SZT2
chr22	36622755	36622756	OK	Ok	-	high	APOL2
chr16	56643309	56643310	OK	Ok	+	high	MT2A
chr10	73576354	73576355	OK	Ok	-	high	PSAP
chr19	46030141	46030142	OK	Ok	+	high	VASP
chr7	5646186	5646187	OK	Ok	+	high	FSCN1
chr13	21751523	21751524	OK	Ok	+	high	MRP63
chr6	112392079	112392080	OK	Ok	-	high	TUBE1
chr5	40693737	40693738	OK	Ok	+	high	PTGER4
chr12	57628418	57628419	OK	Ok	+	high	SHMT2
chr1	78483548	78483549	OK	Ok	+	high	DNAJB4
chr6	42192768	42192769	OK	Ok	-	high	TRERF1
chr17	18169166	18169167	OK	Ok	+	high	MIEF2
chr12	132622238	132622239	OK	Ok	-	high	DDX51
chr19	42375494	42375495	OK	Ok	+	high	RPS19
chrX	107170323	107170324	OK	Ok	+	high	MID2
chrX	48344652	48344653	OK	Ok	+	high	FTSJ1
chr2	170386358	170386359	OK	Ok	-	high	FASTKD1
chr9	35661208	35661209	OK	Ok	+	high	CCDC107
chr3	183014392	183014393	OK	Ok	+	high	B3GNT5
chr2	238483064	238483065	OK	Ok	-	high	RAB17
chr1	117649975	117649976	OK	Ok	+	high	TTF2
chr21	37406938	37406939	OK	Ok	-	high	SETD4
chr6	3154002	3154003	OK	Ok	-	high	TUBB2A
chr11	66099612	66099613	OK	Ok	-	high	RIN1
chr6	143744068	143744069	OK	Ok	-	high	ADAT2
chr1	40435538	40435539	OK	Ok	+	high	MFSD2A
chr12	51665046	51665047	OK	Ok	+	high	DAZAP2
chrX	129063637	129063638	OK	Ok	+	high	UTP14A
chr1	207533011	207533012	OK	Ok	+	high	CD55
chr1	154248251	154248252	OK	Ok	+	high	HAX1
chrX	47431207	47431208	OK	Ok	+	high	ARAF
chr17	7215942	7215943	OK	Ok	-	high	GPS2
chr1	226033160	226033161	OK	Ok	+	high	EPHX1
chr15	90773506	90773507	OK	Ok	-	high	CIB1
chr16	67862159	67862160	OK	Ok	-	high	CENPT
chr14	104002310	104002311	OK	Ok	+	high	TRMT61A
chr19	51301060	51301061	OK	Ok	-	high	C19orf48
chr5	141319712	141319713	OK	Ok	+	high	KIAA0141
chr5	76031506	76031507	OK	Ok	+	high	F2R
chr11	126132913	126132914	OK	Ok	-	high	SRPR
chr1	25895277	25895278	OK	Ok	+	high	LDLRAP1
chr20	3028800	3028801	OK	Ok	+	high	MRPS26
chr16	2138616	2138617	OK	Ok	+	high	TSC2
chr19	17693871	17693872	OK	Ok	+	high	COLGALT1
chrX	49157829	49157830	OK	Ok	+	high	PPP1R3F
chr22	50883414	50883415	OK	Ok	+	high	PPP6R2
chr11	118766883	118766884	OK	Ok	-	high	BCL9L
chr22	32014576	32014577	OK	Ok	-	high	PISD
chr6	111880156	111880157	OK	Ok	-	high	TRAF3IP2
chr3	42578959	42578960	OK	Ok	+	high	VIPR1
chr2	220101291	220101292	OK	Ok	+	high	ANKZF1
chr12	64895788	64895789	OK	Ok	+	high	TBK1
chr1	35224013	35224014	OK	Ok	+	high	GJB5
chr1	11845879	11845880	OK	Ok	-	high	MTHFR
chr1	16340622	16340623	OK	Ok	-	high	HSPB7
chr20	34099704	34099705	OK	Ok	+	high	CEP250
chr3	63996324	63996325	OK	Ok	-	high	PSMD6
chr11	17096035	17096036	OK	Ok	-	high	RPS13
chr20	57026057	57026058	OK	Ok	+	high	VAPB
chr8	143784845	143784846	OK	Ok	+	high	LY6K
chr1	184659664	184659665	OK	Ok	-	high	EDEM3
chr4	84526928	84526929	OK	Ok	+	high	AGPAT9
chr5	130541019	130541020	OK	Ok	+	high	LYRM7
chr22	42059944	42059945	OK	Ok	+	high	XRCC6
chr5	52394008	52394009	OK	Ok	-	high	MOCS2
chr19	47278239	47278240	OK	Ok	-	high	SLC1A5
chr12	49160074	49160075	OK	Ok	-	high	ADCY6
chr7	51084008	51084009	OK	Ok	-	high	COBL
chr1	3397577	3397578	OK	Ok	+	high	ARHGEF16
chr12	76441369	76441370	OK	Ok	-	high	NAP1L1
chr16	1399340	1399341	OK	Ok	-	high	TSR3
chr7	93515808	93515809	OK	Ok	-	high	TFPI2
chr19	10663994	10663995	OK	Ok	+	high	ATG4D
chr20	3764597	3764598	OK	Ok	-	high	CENPB
chr1	44089243	44089244	OK	Ok	+	high	PTPRF
chr21	45223874	45223875	OK	Ok	+	high	RRP1
chr5	112203585	112203586	OK	Ok	+	high	SRP19
chr4	159630385	159630386	OK	Ok	-	high	PPID
chr17	6354683	6354684	OK	Ok	-	high	PITPNM3
chr7	150750998	150750999	OK	Ok	-	high	CDK5
chr9	134735593	134735594	OK	Ok	-	high	MED27
chr1	67876192	67876193	OK	Ok	-	high	SERBP1
chr2	71305835	71305836	OK	Ok	+	high	NAGK
chr19	39983722	39983723	OK	Ok	+	high	TIMM50
chr16	1839092	1839093	OK	Ok	+	high	NUBP2
chr15	65385437	65385438	OK	Ok	-	high	UBAP1L
chr11	67231923	67231924	OK	Ok	-	high	TMEM134
chr14	51100475	51100476	OK	Ok	-	high	SAV1
chr6	24786227	24786228	OK	Ok	+	high	GMNN
chr19	53300761	53300762	OK	Ok	-	high	ZNF28
chr8	145540053	145540054	OK	Ok	-	high	DGAT1
chr1	209788314	209788315	OK	Ok	-	high	LAMB3
chr3	127292011	127292012	OK	Ok	-	high	TPRA1
chr14	60635751	60635752	OK	Ok	+	high	PCNXL4
chr14	77583530	77583531	OK	Ok	+	high	CIPC
chr10	126525139	126525140	OK	Ok	+	high	FAM175B
chr11	110042466	110042467	OK	Ok	+	high	ZC3H12C
chr19	18499886	18499887	OK	Ok	+	high	GDF15
chr22	42908673	42908674	OK	Ok	-	high	RRP7A
chr3	45865507	45865508	OK	Ok	-	high	LZTFL1
chr6	33384318	33384319	OK	Ok	-	high	CUTA
chr6	33662169	33662170	OK	Ok	-	high	UQCC2
chr9	139323170	139323171	OK	Ok	-	high	INPP5E
chr5	118173116	118173117	OK	Ok	-	high	DTWD2
chr1	87213767	87213768	OK	Ok	+	high	SH3GLB1
chr17	7606720	7606721	OK	Ok	+	high	WRAP53
chr16	71316191	71316192	OK	Ok	-	high	CMTR2
chr5	132157932	132157933	OK	Ok	-	high	SHROOM1
chr17	43100807	43100808	OK	Ok	-	high	DCAKD
chr19	43979205	43979206	OK	Ok	-	high	PHLDB3
chrX	48750829	48750830	OK	Ok	-	high	TIMM17B
chr9	114448952	114448953	OK	Ok	-	high	C9orf84
chr6	107018226	107018227	OK	Ok	+	high	AIM1
chr15	76019929	76019930	OK	Ok	+	high	ODF3L1
chr1	20826042	20826043	OK	Ok	-	high	MUL1
chr18	72777527	72777528	OK	Ok	+	high	ZNF407
chr12	72003551	72003552	OK	Ok	-	high	ZFC3H1
chr16	46691953	46691954	OK	Ok	-	high	VPS35
chr10	104142556	104142557	OK	Ok	+	high	GBF1
chr15	34522257	34522258	OK	Ok	+	high	EMC4
chr14	36767869	36767870	OK	Ok	-	high	MBIP
chr4	2932387	2932388	OK	Ok	-	high	MFSD10
chr17	73126419	73126420	OK	Ok	-	high	NT5C
chr5	132211170	132211171	OK	Ok	-	high	AFF4
chr6	11713986	11713987	OK	Ok	-	high	ADTRP
chr11	67354031	67354032	OK	Ok	+	high	GSTP1
chr1	161147703	161147704	OK	Ok	+	high	PPOX
chr17	80005877	80005878	OK	Ok	-	high	RFNG
chr17	56282902	56282903	OK	Ok	-	high	MKS1
chr10	91100628	91100629	OK	Ok	+	high	IFIT3
chr1	85784263	85784264	OK	Ok	-	high	DDAH1
chr15	85349159	85349160	OK	Ok	+	high	ZNF592
chr6	43193466	43193467	OK	Ok	-	high	DNPH1
chr19	36604711	36604712	OK	Ok	-	high	POLR2I
chr9	139380418	139380419	OK	Ok	+	high	C9orf163
chr5	175953797	175953798	OK	Ok	-	high	RNF44
chr22	37154345	37154346	OK	Ok	-	high	IFT27
chr14	38059288	38059289	OK	Ok	-	high	FOXA1
chr1	45794934	45794935	OK	Ok	-	high	MUTYH
chr11	66130091	66130092	OK	Ok	-	high	SLC29A2
chr19	47885861	47885862	OK	Ok	+	high	DHX34
chr9	35736901	35736902	OK	Ok	+	high	CREB3
chr1	90499190	90499191	OK	Ok	+	high	ZNF326
chr1	109243725	109243726	OK	Ok	+	high	PRPF38B
chr8	23048064	23048065	OK	Ok	-	high	TNFRSF10A
chr6	24425710	24425711	OK	Ok	+	high	MRS2
chr6	30509253	30509254	OK	Ok	-	high	GNL1
chr2	20883887	20883888	OK	Ok	-	high	C2orf43
chr10	135168757	135168758	OK	Ok	-	high	FUOM
chrX	48463481	48463482	OK	Ok	+	high	WDR13
chr1	223963620	223963621	OK	Ok	+	high	CAPN2
chr16	4560775	4560776	OK	Ok	-	high	CDIP1
chr2	69547004	69547005	OK	Ok	-	high	GFPT1
chr1	153579461	153579462	OK	Ok	-	high	S100A16
chr10	27828643	27828644	OK	Ok	+	high	RAB18
chrX	133988540	133988541	OK	Ok	+	high	FAM122C
chr19	39876591	39876592	OK	Ok	-	high	PAF1
chr1	36602272	36602273	OK	Ok	-	high	TRAPPC3
chr11	65360021	65360022	OK	Ok	+	high	EHBP1L1
chr11	104813692	104813693	OK	Ok	-	high	CASP4
chr19	7681910	7681911	OK	Ok	-	high	XAB2
chr4	153900748	153900749	OK	Ok	+	high	FHDC1
chr10	104239085	104239086	OK	Ok	-	high	ACTR1A
chr20	3734254	3734255	OK	Ok	-	high	C20orf27
chr12	117291336	117291337	OK	Ok	+	high	RNFT2
chr9	131834261	131834262	OK	Ok	+	high	FAM73B
chr11	295607	295608	OK	Ok	+	high	ATHL1
chr3	189674616	189674617	OK	Ok	-	high	LEPREL1
chr17	27400627	27400628	OK	Ok	-	high	MYO18A
chr8	86126810	86126811	OK	Ok	-	high	C8orf59
chr4	77035911	77035912	OK	Ok	-	high	NUP54
chr11	32627708	32627709	OK	Ok	+	high	EIF3M
chr11	112014073	112014074	OK	Ok	-	high	IL18
chr13	110801417	110801418	OK	Ok	-	high	COL4A1
chr16	66836877	66836878	OK	Ok	-	high	NAE1
chr16	50070899	50070900	OK	Ok	+	high	CNEP1R1
chr17	79202176	79202177	OK	Ok	-	high	ENTHD2
chr3	50156354	50156355	OK	Ok	+	high	RBM5
chr11	118886521	118886522	OK	Ok	-	high	RPS25
chr22	39130829	39130830	OK	Ok	-	high	SUN2
chr9	132500709	132500710	OK	Ok	-	high	PTGES
chr19	50002846	50002847	OK	Ok	+	high	RPS11
chr10	79816470	79816471	OK	Ok	+	high	RPS24
chr1	151843359	151843360	OK	Ok	-	high	THEM4
chr3	58308322	58308323	OK	Ok	+	high	RPP14
chr5	176508090	176508091	OK	Ok	+	high	ZNF346
chr8	94829162	94829163	OK	Ok	+	high	TMEM67
chr2	173370881	173370882	OK	Ok	+	high	ITGA6
chr11	75133224	75133225	OK	Ok	+	high	RPS3
chr3	158547408	158547409	OK	Ok	+	high	MFSD1
chr1	45481147	45481148	OK	Ok	+	high	UROD
chr7	56067774	56067775	OK	Ok	+	high	GBAS
chr5	64883276	64883277	OK	Ok	+	high	PPWD1
chr1	22148837	22148838	OK	Ok	-	high	HSPG2
chr7	142966247	142966248	OK	Ok	+	high	GSTK1
chr21	45565505	45565506	OK	Ok	+	high	C21orf33
chr11	57067211	57067212	OK	Ok	-	high	TNKS1BP1
chr2	242168578	242168579	OK	Ok	-	high	HDLBP
chr7	95034274	95034275	OK	Ok	-	high	PON2
chr11	85405366	85405367	OK	Ok	-	high	SYTL2
chr20	25207265	25207266	OK	Ok	+	high	ENTPD6
chr11	71820528	71820529	OK	Ok	+	high	LRTOMT
chr17	41166373	41166374	OK	Ok	+	high	IFI35
chr1	46501696	46501697	OK	Ok	+	medium	MAST2
chrX	38128715	38128716	OK	Ok	-	medium	RPGR
chr12	123311775	123311776	OK	Ok	+	medium	CCDC62
chr11	68855972	68855973	OK	Ok	+	medium	TPCN2
chr18	2537623	2537624	OK	Ok	-	medium	METTL4
chr2	110881387	110881388	OK	Ok	-	medium	NPHP1
chr14	24759903	24759904	OK	Ok	-	medium	DHRS1
chr3	179306572	179306573	OK	Ok	-	medium	MRPL47
chr16	66978099	66978100	OK	Ok	+	medium	CES2
chr1	100615953	100615954	OK	Ok	+	medium	TRMT13
chr1	146626784	146626785	OK	Ok	-	medium	PRKAB2
chr19	9960258	9960259	OK	Ok	+	medium	PIN1
chr5	68426796	68426797	OK	Ok	+	medium	SLC30A5
chr1	173754940	173754941	OK	Ok	+	medium	KLHL20
chr6	28212500	28212501	OK	Ok	-	medium	ZKSCAN4
chr9	140138059	140138060	OK	Ok	+	medium	TUBB4B
chr19	18054700	18054701	OK	Ok	+	medium	CCDC124
chr2	20401257	20401258	OK	Ok	-	medium	SDC1
chr15	90376730	90376731	OK	Ok	-	medium	AP3S2
chr4	533285	533286	OK	Ok	+	medium	PIGG
chr3	194308501	194308502	OK	Ok	-	medium	TMEM44
chr17	7497607	7497608	OK	Ok	+	medium	MPDU1
chr16	57187477	57187478	OK	Ok	-	medium	FAM192A
chr17	78093578	78093579	OK	Ok	+	medium	GAA
chr20	35178128	35178129	OK	Ok	+	medium	MYL9
chr11	71950049	71950050	OK	Ok	+	medium	INPPL1
chr10	102727914	102727915	OK	Ok	-	medium	MRPL43
chr3	69024464	69024465	OK	Ok	-	medium	EOGT
chr19	43965038	43965039	OK	Ok	-	medium	LYPD3
chr20	37668266	37668267	OK	Ok	+	medium	DHX35
chr7	72983961	72983962	OK	Ok	-	medium	TBL2
chr10	135076006	135076007	OK	Ok	-	medium	ADAM8
chr1	201197980	201197981	OK	Ok	+	medium	IGFN1
chr22	19163194	19163195	OK	Ok	-	medium	SLC25A1
chr1	36032375	36032376	OK	Ok	+	medium	NCDN
chr12	113829303	113829304	OK	Ok	+	medium	PLBD2
chr10	129884019	129884020	OK	Ok	+	medium	PTPRE
chr17	76109038	76109039	OK	Ok	-	medium	TMC6
chr15	99675698	99675699	OK	Ok	+	medium	SYNM
chr3	101313181	101313182	OK	Ok	+	medium	PCNP
chr4	124324810	124324811	OK	Ok	+	medium	SPRY1
chr19	42585601	42585602	OK	Ok	+	medium	ZNF574
chr11	35251049	35251050	OK	Ok	+	medium	CD44
chr17	42928410	42928411	OK	Ok	-	medium	EFTUD2
chr17	61909279	61909280	OK	Ok	+	medium	PSMC5
chr3	44450843	44450844	OK	Ok	+	medium	TCAIM
chrX	53401169	53401170	OK	Ok	-	medium	SMC1A
chr7	116201133	116201134	OK	Ok	+	medium	CAV1
chr8	37701485	37701486	OK	Ok	-	medium	BRF2
chr1	150190816	150190817	OK	Ok	-	medium	ANP32E
chr11	134135649	134135650	OK	Ok	+	medium	ACAD8
chrX	134021755	134021756	OK	Ok	-	medium	MOSPD1
chr19	18642660	18642661	OK	Ok	-	medium	FKBP8
chr4	666324	666325	OK	Ok	-	medium	ATP5I
chr11	6469942	6469943	OK	Ok	-	medium	TRIM3
chr2	220403768	220403769	OK	Ok	-	medium	CHPF
chr11	118415342	118415343	OK	Ok	-	medium	IFT46
chr12	118470811	118470812	OK	Ok	-	medium	WSB2
chr12	121746147	121746148	OK	Ok	-	medium	ANAPC5
chr5	68647510	68647511	OK	Ok	-	medium	TAF9
chr20	60778524	60778525	OK	Ok	+	medium	MTG2
chr17	34191519	34191520	OK	Ok	+	medium	TAF15
chr5	140051809	140051810	OK	Ok	+	medium	WDR55
chr2	74699184	74699185	OK	Ok	-	medium	MRPL53
chr16	84701192	84701193	OK	Ok	+	medium	KLHL36
chr6	17611850	17611851	OK	Ok	+	medium	FAM8A1
chr4	38824635	38824636	OK	Ok	-	medium	TLR6
chr1	12092002	12092003	OK	Ok	+	medium	MIIP
chr6	34845654	34845655	OK	Ok	-	medium	TAF11
chr17	46941184	46941185	OK	Ok	+	medium	CALCOCO2
chr2	224461757	224461758	OK	Ok	-	medium	SCG2
chr17	63006932	63006933	OK	Ok	-	medium	GNA13
chr2	209223375	209223376	OK	Ok	+	medium	PIKFYVE
chr15	83503311	83503312	OK	Ok	+	medium	WHAMM
chr11	57174526	57174527	OK	Ok	-	medium	SLC43A3
chr1	154179281	154179282	OK	Ok	-	medium	C1orf43
chr1	59120510	59120511	OK	Ok	-	medium	MYSM1
chr3	52284513	52284514	OK	Ok	+	medium	PPM1M
chr13	49884885	49884886	OK	Ok	-	medium	CAB39L
chr7	116146895	116146896	OK	Ok	+	medium	CAV2
chr1	94335272	94335273	OK	Ok	-	medium	DNTTIP2
chr3	47051093	47051094	OK	Ok	+	medium	NBEAL2
chr20	1349721	1349722	OK	Ok	-	medium	FKBP1A
chr19	42799849	42799850	OK	Ok	+	medium	CIC
chr2	219461103	219461104	OK	Ok	+	medium	RQCD1
chr1	28865512	28865513	OK	Ok	+	medium	RCC1
chr1	160328642	160328643	OK	Ok	+	medium	NCSTN
chr11	62201115	62201116	OK	Ok	-	medium	AHNAK
chr19	11486727	11486728	OK	Ok	+	medium	SWSAP1
chr16	30682035	30682036	OK	Ok	+	medium	FBRS
chr11	68707970	68707971	OK	Ok	+	medium	IGHMBP2
chr9	139934021	139934022	OK	Ok	-	medium	NPDC1
chr5	65476743	65476744	OK	Ok	+	medium	SREK1
chr15	65737300	65737301	OK	Ok	-	medium	DPP8
chr1	154554637	154554638	OK	Ok	-	medium	ADAR
chr2	150426247	150426248	OK	Ok	-	medium	MMADHC
chr16	2821439	2821440	OK	Ok	+	medium	SRRM2
chr9	135973206	135973207	OK	Ok	-	medium	RALGDS
chr8	145649099	145649100	OK	Ok	-	medium	VPS28
chr2	54045856	54045857	OK	Ok	+	medium	ERLEC1
chr11	58294443	58294444	OK	Ok	-	medium	LPXN
chr7	129658225	129658226	OK	Ok	-	medium	ZC3HC1
chr1	20977704	20977705	OK	Ok	+	medium	PINK1
chr11	57252106	57252107	OK	Ok	-	medium	SLC43A1
chr2	96809004	96809005	OK	Ok	-	medium	DUSP2
chr17	27077074	27077075	OK	Ok	+	medium	TRAF4
chr20	42740434	42740435	OK	Ok	-	medium	JPH2
chr12	44187625	44187626	OK	Ok	-	medium	TWF1
chr11	66627846	66627847	OK	Ok	+	medium	LRFN4
chr8	95500820	95500821	OK	Ok	-	medium	KIAA1429
chr9	96081354	96081355	OK	Ok	+	medium	WNK2
chr11	77780849	77780850	OK	Ok	-	medium	NDUFC2
chr15	43620073	43620074	OK	Ok	-	medium	LCMT2
chr11	64979377	64979378	OK	Ok	+	medium	CAPN1
chr14	102547374	102547375	OK	Ok	-	medium	HSP90AA1
chr20	37400734	37400735	OK	Ok	+	medium	ACTR5
chr11	120100541	120100542	OK	Ok	+	medium	OAF
chr1	156107580	156107581	OK	Ok	+	medium	LMNA
chr8	29920627	29920628	OK	Ok	-	medium	TMEM66
chr5	140894682	140894683	OK	Ok	-	medium	DIAPH1
chr2	179296240	179296241	OK	Ok	-	medium	PRKRA
chr19	11032943	11032944	OK	Ok	-	medium	YIPF2
chr20	44039150	44039151	OK	Ok	+	medium	DBNDD2
chr4	17609495	17609496	OK	Ok	+	medium	LAP3
chr22	18613805	18613806	OK	Ok	+	medium	PEX26
chr16	89987285	89987286	OK	Ok	+	medium	MC1R
chr11	76735341	76735342	OK	Ok	+	medium	ACER3
chr4	56899229	56899230	OK	Ok	+	medium	CEP135
chr2	97259006	97259007	OK	Ok	-	medium	KANSL3
chr7	73113635	73113636	OK	Ok	-	medium	STX1A
chr11	47260952	47260953	OK	Ok	-	medium	ACP2
chr11	64037401	64037402	OK	Ok	-	medium	BAD
chrX	153759705	153759706	OK	Ok	-	medium	G6PD
chr5	95223101	95223102	OK	Ok	-	medium	ELL2
chr1	38423746	38423747	OK	Ok	-	medium	SF3A3
chr16	67472016	67472017	OK	Ok	-	medium	ATP6V0D1
chr15	43825759	43825760	OK	Ok	-	medium	PPIP5K1
chr18	66342024	66342025	OK	Ok	-	medium	TMX3
chr19	11729850	11729851	OK	Ok	+	medium	ZNF627
chr20	33890468	33890469	OK	Ok	-	medium	UQCC1
chr18	56995154	56995155	OK	Ok	-	medium	LMAN1
chr2	136872018	136872019	OK	Ok	-	medium	CXCR4
chr7	22770721	22770722	OK	Ok	+	medium	IL6
chr8	8175357	8175358	OK	Ok	-	medium	SGK223
chr3	148890619	148890620	OK	Ok	+	medium	HPS3
chr15	65954233	65954234	OK	Ok	+	medium	SLC24A1
chr3	150301929	150301930	OK	Ok	+	medium	EIF2A
chr14	23240907	23240908	OK	Ok	+	medium	OXA1L
chr2	234204220	234204221	OK	Ok	+	medium	ATG16L1
chr19	45650435	45650436	OK	Ok	+	medium	PPP1R37
chr1	226107677	226107678	OK	Ok	-	medium	PYCR2
chr8	142441520	142441521	OK	Ok	+	medium	PTP4A3
chr1	156669497	156669498	OK	Ok	-	medium	CRABP2
chr16	58741134	58741135	OK	Ok	-	medium	GOT2
chrX	19377923	19377924	OK	Ok	+	medium	PDHA1
chr14	104647131	104647132	OK	Ok	+	medium	KIF26A
chr17	29226053	29226054	OK	Ok	-	medium	TEFM
chr15	34523759	34523760	OK	Ok	-	medium	SLC12A6
chr11	27516422	27516423	OK	Ok	-	medium	LIN7C
chr3	12776123	12776124	OK	Ok	-	medium	TMEM40
chr18	21180189	21180190	OK	Ok	-	medium	ANKRD29
chr17	36479001	36479002	OK	Ok	+	medium	MRPL45
chrX	100095821	100095822	OK	Ok	+	medium	CSTF2
chr13	37583450	37583451	OK	Ok	+	medium	EXOSC8
chr5	89811527	89811528	OK	Ok	-	medium	LYSMD3
chr11	74380262	74380263	OK	Ok	+	medium	POLD3
chr1	116952783	116952784	OK	Ok	+	medium	ATP1A1
chr7	86825553	86825554	OK	Ok	+	medium	DMTF1
chr2	217347676	217347677	OK	Ok	+	medium	SMARCAL1
chr17	66417388	66417389	OK	Ok	-	medium	WIPI1
chr3	49053020	49053021	OK	Ok	-	medium	DALRD3
chr2	42562785	42562786	OK	Ok	-	medium	COX7A2L
chr4	79531497	79531498	OK	Ok	+	medium	ANXA3
chr10	88722917	88722918	OK	Ok	+	medium	SNCG
chr7	99690450	99690451	OK	Ok	-	medium	MCM7
chr1	24121929	24121930	OK	Ok	+	medium	LYPLA2
chr20	61509189	61509190	OK	Ok	-	medium	DIDO1
chr2	85876303	85876304	OK	Ok	+	medium	USP39
chr4	57801910	57801911	OK	Ok	+	medium	REST
chr17	33458471	33458472	OK	Ok	-	medium	NLE1
chr21	34876337	34876338	OK	Ok	-	medium	GART
chr17	7765500	7765501	OK	Ok	+	medium	CYB5D1
chr12	125262101	125262102	OK	Ok	-	medium	SCARB1
chr6	28539506	28539507	OK	Ok	-	medium	SCAND3
chr16	75611679	75611680	OK	Ok	+	medium	GABARAPL2
chr2	27466711	27466712	OK	Ok	+	medium	CAD
chr12	47470389	47470390	OK	Ok	-	medium	AMIGO2
chr8	126034425	126034426	OK	Ok	+	medium	SQLE
chr9	130452356	130452357	OK	Ok	-	medium	PTRH1
chr5	125962844	125962845	OK	Ok	+	medium	PHAX
chr3	50384860	50384861	OK	Ok	-	medium	NPRL2
chr6	2832665	2832666	OK	Ok	-	medium	SERPINB1
chr12	104347323	104347324	OK	Ok	+	medium	HSP90B1
chr1	228336585	228336586	OK	Ok	+	medium	GUK1
chr4	119644077	119644078	OK	Ok	-	medium	SEC24D
chr11	61067022	61067023	OK	Ok	-	medium	DDB1
chrX	23704416	23704417	OK	Ok	+	medium	PRDX4
chr7	100486185	100486186	OK	Ok	+	medium	SRRT
chr15	63886739	63886740	OK	Ok	+	medium	USP3
chr19	33621348	33621349	OK	Ok	+	medium	GPATCH1
chr2	74588380	74588381	OK	Ok	-	medium	DCTN1
chr3	129274117	129274118	OK	Ok	-	medium	PLXND1
chr14	60611537	60611538	OK	Ok	-	medium	DHRS7
chr15	41028181	41028182	OK	Ok	-	medium	RMDN3
chr12	48176604	48176605	OK	Ok	-	medium	HDAC7
chr15	100256001	100256002	OK	Ok	-	medium	LYSMD4
chr7	30050302	30050303	OK	Ok	-	medium	FKBP14
chr3	180336116	180336117	OK	Ok	+	medium	TTC14
chr20	33515669	33515670	OK	Ok	+	medium	ACSS2
chr6	37449303	37449304	OK	Ok	+	medium	CMTR1
chr1	24292993	24292994	OK	Ok	-	medium	SRSF10
chr9	15466651	15466652	OK	Ok	+	medium	SNAPC3
chr10	72327705	72327706	OK	Ok	+	medium	PALD1
chr18	47119172	47119173	OK	Ok	+	medium	LIPG
chr1	245288566	245288567	OK	Ok	+	medium	EFCAB2
chrX	102842357	102842358	OK	Ok	+	medium	TCEAL4
chr8	11701932	11701933	OK	Ok	-	medium	CTSB
chr10	121437231	121437232	OK	Ok	+	medium	BAG3
chr2	99410408	99410409	OK	Ok	-	medium	KIAA1211L
chr3	53125398	53125399	OK	Ok	-	medium	RFT1
chr3	14185079	14185080	OK	Ok	+	medium	TMEM43
chr7	44748565	44748566	OK	Ok	+	medium	OGDH
chr3	129239098	129239099	OK	Ok	+	medium	IFT122
chr1	52554088	52554089	OK	Ok	+	medium	BTF3L4
chr16	4847068	4847069	OK	Ok	-	medium	ROGDI
chr10	102827788	102827789	OK	Ok	+	medium	KAZALD1
chr9	116148696	116148697	OK	Ok	-	medium	ALAD
chr1	220142042	220142043	OK	Ok	-	medium	EPRS
chr6	18130041	18130042	OK	Ok	-	medium	TPMT
chr2	206979640	206979641	OK	Ok	-	medium	NDUFS1
chr9	90323448	90323449	OK	Ok	+	medium	DAPK1
chrX	19553592	19553593	OK	Ok	-	medium	SH3KBP1
chr3	46963315	46963316	OK	Ok	-	medium	CCDC12
chr22	22273892	22273893	OK	Ok	-	medium	PPM1F
chr12	50569670	50569671	OK	Ok	-	medium	LIMA1
chr1	225978068	225978069	OK	Ok	+	medium	SRP9
chr17	37885448	37885449	OK	Ok	-	medium	MIEN1
chr16	30410729	30410730	OK	Ok	+	medium	ZNF48
chr4	38947260	38947261	OK	Ok	+	medium	FAM114A1
chr17	27187985	27187986	OK	Ok	+	medium	ERAL1
chr1	212619414	212619415	OK	Ok	+	medium	NENF
chr1	20008805	20008806	OK	Ok	-	medium	TMCO4
chr17	77082781	77082782	OK	Ok	+	medium	ENGASE
chr8	124221214	124221215	OK	Ok	+	medium	FAM83A
chr16	4746612	4746613	OK	Ok	-	medium	ANKS3
chr1	183114627	183114628	OK	Ok	+	medium	LAMC1
chr13	29252362	29252363	OK	Ok	+	medium	POMP
chr4	7967138	7967139	OK	Ok	-	medium	ABLIM2
chr1	41478135	41478136	OK	Ok	+	medium	CTPS1
chr17	48438399	48438400	OK	Ok	+	medium	XYLT2
chr1	213165623	213165624	OK	Ok	-	medium	ANGEL2
chr17	38154113	38154114	OK	Ok	+	medium	PSMD3
chr2	47129108	47129109	OK	Ok	-	medium	MCFD2
chr19	41892378	41892379	OK	Ok	-	medium	EXOSC5
chr7	100172354	100172355	OK	Ok	-	medium	LRCH4
chr7	99707468	99707469	OK	Ok	+	medium	AP4M1
chr11	104896269	104896270	OK	Ok	-	medium	CASP1
chr6	43042737	43042738	OK	Ok	+	medium	KLC4
chr1	153533883	153533884	OK	Ok	-	medium	S100A2
chr9	94972588	94972589	OK	Ok	-	medium	IARS
chr2	99935744	99935745	OK	Ok	-	medium	TXNDC9
chr20	33516335	33516336	OK	Ok	-	medium	GSS
chr2	219567339	219567340	OK	Ok	+	medium	STK36
chr17	8024607	8024608	OK	Ok	-	medium	HES7
chr5	172396674	172396675	OK	Ok	+	medium	RPL26L1
chr18	9861048	9861049	OK	Ok	+	medium	RAB31
chr19	33870892	33870893	OK	Ok	+	medium	CEBPG
chr5	80609016	80609017	OK	Ok	+	medium	ZCCHC9
chr12	52453191	52453192	OK	Ok	+	medium	NR4A1
chr12	58142009	58142010	OK	Ok	-	medium	CDK4
chr1	36646350	36646351	OK	Ok	+	medium	MAP7D1
chr6	13787088	13787089	OK	Ok	-	medium	MCUR1
chr2	175293003	175293004	OK	Ok	+	medium	SCRN3
chr5	173034616	173034617	OK	Ok	-	medium	BOD1
chr19	19039336	19039337	OK	Ok	+	medium	DDX49
chr21	34731468	34731469	OK	Ok	+	medium	IFNAR1
chr16	417483	417484	OK	Ok	-	medium	MRPL28
chr12	48541670	48541671	OK	Ok	-	medium	ASB8
chr20	16252848	16252849	OK	Ok	-	medium	KIF16B
chr17	42397092	42397093	OK	Ok	-	medium	SLC25A39
chr10	12292488	12292489	OK	Ok	+	medium	CDC123
chr15	75128556	75128557	OK	Ok	-	medium	ULK3
chr1	1431528	1431529	OK	Ok	+	medium	ATAD3B
chr10	99374409	99374410	OK	Ok	-	medium	MORN4
chr9	134399093	134399094	OK	Ok	+	medium	POMT1
chr16	54317315	54317316	OK	Ok	-	medium	IRX3
chr12	69784476	69784477	OK	Ok	+	medium	YEATS4
chr15	52873813	52873814	OK	Ok	-	medium	FAM214A
chr9	131051169	131051170	OK	Ok	+	medium	SWI5
chr17	56811603	56811604	OK	Ok	+	medium	RAD51C
chr4	122737698	122737699	OK	Ok	-	medium	CCNA2
chr20	62567284	62567285	OK	Ok	+	medium	DNAJC5
chr17	53241546	53241547	OK	Ok	+	medium	STXBP4
chr6	33161464	33161465	OK	Ok	-	medium	RXRB
chr1	111660654	111660655	OK	Ok	-	medium	DRAM2
chr3	180698241	180698242	OK	Ok	+	medium	FXR1
chr17	74383841	74383842	OK	Ok	+	medium	SPHK1
chr16	3023390	3023391	OK	Ok	+	medium	PAQR4
chr11	867016	867017	OK	Ok	+	medium	TSPAN4
chr12	6980198	6980199	OK	Ok	-	medium	SPSB2
chr5	95162987	95162988	OK	Ok	+	medium	RHOBTB3
chr10	90973425	90973426	OK	Ok	-	medium	LIPA
chr2	71213167	71213168	OK	Ok	-	medium	TEX261
chr1	23410082	23410083	OK	Ok	+	medium	KDM1A
chr17	38613883	38613884	OK	Ok	+	medium	IGFBP4
chr1	46654453	46654454	OK	Ok	-	medium	POMGNT1
chr2	44037049	44037050	OK	Ok	+	medium	DYNC2LI1
chr6	42175838	42175839	OK	Ok	-	medium	MRPS10
chr5	36688336	36688337	OK	Ok	+	medium	SLC1A3
chr17	2227296	2227297	OK	Ok	-	medium	TSR1
chr12	56664650	56664651	OK	Ok	+	medium	COQ10A
chr12	29653872	29653873	OK	Ok	-	medium	TMTC1
chr1	159887996	159887997	OK	Ok	-	medium	TAGLN2
chr9	131395841	131395842	OK	Ok	+	medium	SPTAN1
chr6	149979388	149979389	OK	Ok	-	medium	LATS1
chr9	110247232	110247233	OK	Ok	-	medium	KLF4
chr1	87328431	87328432	OK	Ok	-	medium	2021-09-15
chr2	74784581	74784582	OK	Ok	+	medium	DOK1
chr16	31500891	31500892	OK	Ok	-	medium	C16orf58
chr17	45884837	45884838	OK	Ok	-	medium	OSBPL7
chr12	105196430	105196431	OK	Ok	-	medium	SLC41A2
chr3	123331195	123331196	OK	Ok	-	medium	MYLK
chr17	27942073	27942074	OK	Ok	-	medium	CORO6
chrX	40465789	40465790	OK	Ok	+	medium	ATP6AP2
chr8	146069994	146069995	OK	Ok	+	medium	ZNF7
chr16	57791062	57791063	OK	Ok	+	medium	KATNB1
chr8	1734638	1734639	OK	Ok	+	medium	CLN8
chr3	49396508	49396509	OK	Ok	-	medium	GPX1
chr22	18075001	18075002	OK	Ok	-	medium	ATP6V1E1
chr19	15225894	15225895	OK	Ok	-	medium	ILVBL
chr13	44467968	44467969	OK	Ok	+	medium	LACC1
chr1	118406206	118406207	OK	Ok	-	medium	GDAP2
chr6	26272922	26272923	OK	Ok	+	medium	HIST1H2BI
chr7	99661755	99661756	OK	Ok	-	medium	ZNF3
chr9	138898482	138898483	OK	Ok	-	medium	NACC2
chr9	93976196	93976197	OK	Ok	-	medium	AUH
chr20	58523035	58523036	OK	Ok	+	medium	FAM217B
chr1	53692663	53692664	OK	Ok	-	medium	MAGOH
chr12	120532198	120532199	OK	Ok	+	medium	CCDC64
chr9	127996337	127996338	OK	Ok	+	medium	RABEPK
chr3	134196647	134196648	OK	Ok	-	medium	ANAPC13
chr20	30826370	30826371	OK	Ok	+	medium	POFUT1
chr5	72876294	72876295	OK	Ok	+	medium	UTP15
chr21	44001450	44001451	OK	Ok	+	medium	SLC37A1
chr4	140417194	140417195	OK	Ok	-	medium	SETD7
chr20	33703266	33703267	OK	Ok	-	medium	EDEM2
chr14	20833925	20833926	OK	Ok	-	medium	TEP1
chr5	918172	918173	OK	Ok	+	medium	TRIP13
chr12	121440924	121440925	OK	Ok	-	medium	C12orf43
chr11	66613917	66613918	OK	Ok	+	medium	RCE1
chr3	52027715	52027716	OK	Ok	-	medium	RPL29
chr20	44527359	44527360	OK	Ok	+	medium	CTSA
chr6	42858104	42858105	OK	Ok	-	medium	C6orf226
chr17	79648303	79648304	OK	Ok	-	medium	ARL16
chr2	46851381	46851382	OK	Ok	+	medium	CRIPT
chr4	142155551	142155552	OK	Ok	+	medium	ZNF330
chr16	135752	135753	OK	Ok	+	medium	MPG
chr3	33186565	33186566	OK	Ok	+	medium	CRTAP
chr1	151955490	151955491	OK	Ok	-	medium	S100A10
chr21	30378204	30378205	OK	Ok	-	medium	RWDD2B
chr19	520754	520755	OK	Ok	+	medium	TPGS1
chr8	145152328	145152329	OK	Ok	+	medium	CYC1
chr3	133545316	133545317	OK	Ok	+	medium	SRPRB
chr12	58156216	58156217	OK	Ok	-	medium	CYP27B1
chr2	220371610	220371611	OK	Ok	+	medium	GMPPA
chr3	186507768	186507769	OK	Ok	-	medium	RFC4
chr1	37949880	37949881	OK	Ok	+	medium	ZC3H12A
chr20	3171095	3171096	OK	Ok	-	medium	DDRGK1
chr12	2969057	2969058	OK	Ok	+	medium	ITFG2
chr14	68114691	68114692	OK	Ok	-	medium	VTI1B
chr17	43471374	43471375	OK	Ok	-	medium	ARHGAP27
chr16	85008086	85008087	OK	Ok	-	medium	ZDHHC7
chr16	50140198	50140199	OK	Ok	+	medium	HEATR3
chr7	2704336	2704337	OK	Ok	+	medium	TTYH3
chr14	35181292	35181293	OK	Ok	-	medium	CFL2
chr12	27058213	27058214	OK	Ok	-	medium	ASUN
chr16	81424389	81424390	OK	Ok	+	medium	GAN
chr6	125584653	125584654	OK	Ok	+	medium	TPD52L1
chr3	128338916	128338917	OK	Ok	-	medium	RPN1
chr1	70610587	70610588	OK	Ok	-	medium	LRRC40
chr2	219528066	219528067	OK	Ok	+	medium	BCS1L
chr1	38269315	38269316	OK	Ok	-	medium	YRDC
chr15	85186298	85186299	OK	Ok	-	medium	WDR73
chr22	39257554	39257555	OK	Ok	-	medium	CBX6
chr19	50059067	50059068	OK	Ok	-	medium	NOSIP
chr3	48701863	48701864	OK	Ok	-	medium	NCKIPSD
chr19	4090418	4090419	OK	Ok	-	medium	MAP2K2
chr11	95567345	95567346	OK	Ok	-	medium	MTMR2
chr15	60639632	60639633	OK	Ok	-	medium	ANXA2
chr20	32697614	32697615	OK	Ok	+	medium	RALY
chr1	227919025	227919026	OK	Ok	-	medium	JMJD4
chrX	39910567	39910568	OK	Ok	-	medium	BCOR
chr15	72636274	72636275	OK	Ok	-	medium	HEXA
chr16	4658983	4658984	OK	Ok	-	medium	UBALD1
chr1	1190388	1190389	OK	Ok	-	medium	UBE2J2
chr20	60963476	60963477	OK	Ok	+	medium	RPS21
chr1	45244351	45244352	OK	Ok	+	medium	RPS8
chr20	44978666	44978667	OK	Ok	-	medium	SLC35C2
chr19	46207147	46207148	OK	Ok	+	medium	QPCTL
chr17	37006417	37006418	OK	Ok	-	medium	RPL23
chr4	57369139	57369140	OK	Ok	+	medium	SRP72
chr12	122957716	122957717	OK	Ok	-	medium	ZCCHC8
chr1	109749301	109749302	OK	Ok	+	medium	KIAA1324
chr10	114190157	114190158	OK	Ok	-	medium	ZDHHC6
chr19	47341492	47341493	OK	Ok	-	medium	AP2S1
chr17	79801134	79801135	OK	Ok	-	medium	P4HB
chr12	64580195	64580196	OK	Ok	-	medium	C12orf66
chr12	57489159	57489160	OK	Ok	+	medium	NAB2
chr4	48887335	48887336	OK	Ok	-	medium	OCIAD2
chr1	46035621	46035622	OK	Ok	+	medium	AKR1A1
chrX	46741693	46741694	OK	Ok	+	medium	RP2
chr14	55612026	55612027	OK	Ok	+	medium	LGALS3
chr1	31837683	31837684	OK	Ok	+	medium	ZCCHC17
chr11	10528626	10528627	OK	Ok	+	medium	AMPD3
chr1	205501821	205501822	OK	Ok	+	medium	CDK18
chr5	173387279	173387280	OK	Ok	+	medium	CPEB4
chr1	15546876	15546877	OK	Ok	+	medium	TMEM51
chr2	113346552	113346553	OK	Ok	+	medium	CHCHD5
chr8	82671650	82671651	OK	Ok	+	medium	CHMP4C
chr20	20014199	20014200	OK	Ok	+	medium	NAA20
chr16	57505822	57505823	OK	Ok	+	medium	POLR2C
chr2	149545030	149545031	OK	Ok	+	medium	EPC2
chr19	17330538	17330539	OK	Ok	+	medium	USE1
chr3	52023113	52023114	OK	Ok	+	medium	ACY1
chr19	38874164	38874165	OK	Ok	+	medium	PSMD8
chr19	994469	994470	OK	Ok	+	medium	WDR18
chr6	44221932	44221933	OK	Ok	-	medium	SLC35B2
chr17	7562596	7562597	OK	Ok	-	medium	TP53
chr19	2230701	2230702	OK	Ok	-	medium	PLEKHJ1
chr9	88879560	88879561	OK	Ok	-	medium	ISCA1
chr10	81114393	81114394	OK	Ok	+	low	PPIF
chr1	156706652	156706653	OK	Ok	+	low	RRNAD1
chr12	96051682	96051683	OK	Ok	-	low	NTN4
chr10	112046223	112046224	OK	Ok	+	low	MXI1
chr1	68153921	68153922	OK	Ok	+	low	GADD45A
chr1	221875465	221875466	OK	Ok	-	low	DUSP10
chr18	20606351	20606352	OK	Ok	+	low	RBBP8
chr19	55550575	55550576	OK	Ok	-	low	RDH13
chr8	145736766	145736767	OK	Ok	-	low	RECQL4
chr10	71393252	71393253	OK	Ok	+	low	C10orf35
chr1	8921160	8921161	OK	Ok	-	low	ENO1
chr17	18148249	18148250	OK	Ok	-	low	FLII
chr8	104344994	104344995	OK	Ok	+	low	FZD6
chr1	235824440	235824441	OK	Ok	-	low	LYST
chr12	57923831	57923832	OK	Ok	+	low	MBD6
chr1	156563991	156563992	OK	Ok	+	low	APOA1BP
chr16	3483403	3483404	OK	Ok	-	low	ZNF597
chr10	60160081	60160082	OK	Ok	+	low	TFAM
chr16	84599299	84599300	OK	Ok	-	low	COTL1
chr12	108963060	108963061	OK	Ok	+	low	ISCU
chr19	40738323	40738324	OK	Ok	-	low	AKT2
chr20	42931577	42931578	OK	Ok	-	low	FITM2
chr22	30636535	30636536	OK	Ok	-	low	LIF
chr1	116611975	116611976	OK	Ok	+	low	SLC22A15
chr5	175816672	175816673	OK	Ok	+	low	HIGD2A
chr20	10037310	10037311	OK	Ok	+	low	ANKEF1
chr17	26674158	26674159	OK	Ok	-	low	POLDIP2
chr6	18223984	18223985	OK	Ok	+	low	KDM1B
chr12	58011062	58011063	OK	Ok	+	low	ARHGEF25
chr19	49611762	49611763	OK	Ok	+	low	SNRNP70
chr1	156904731	156904732	OK	Ok	-	low	ARHGEF11
chr1	150280714	150280715	OK	Ok	+	low	MRPS21
chr7	73246914	73246915	OK	Ok	+	low	CLDN4
chr17	76352963	76352964	OK	Ok	-	low	SOCS3
chr1	156707194	156707195	OK	Ok	-	low	MRPL24
chr22	42303212	42303213	OK	Ok	+	low	SREBF2
chr5	125880432	125880433	OK	Ok	-	low	ALDH7A1
chr19	13254971	13254972	OK	Ok	-	low	STX10
chr4	75182924	75182925	OK	Ok	+	low	EPGN
chr2	225629906	225629907	OK	Ok	-	low	DOCK10
chr1	43850487	43850488	OK	Ok	-	low	MED8
chr11	66052150	66052151	OK	Ok	-	low	YIF1A
chr16	46732206	46732207	OK	Ok	+	low	ORC6
chr2	37480446	37480447	OK	Ok	+	low	NDUFAF7
chr1	110473514	110473515	OK	Ok	+	low	CSF1
chr16	70514570	70514571	OK	Ok	-	low	COG4
chr4	128960766	128960767	OK	Ok	+	low	C4orf29
chr17	19286757	19286758	OK	Ok	+	low	MAPK7
chr1	1152387	1152388	OK	Ok	-	low	SDF4
chr3	139076541	139076542	OK	Ok	-	low	COPB2
chr20	44005338	44005339	OK	Ok	+	low	SYS1
chr11	64089183	64089184	OK	Ok	+	low	PRDX5
chr1	156005191	156005192	OK	Ok	-	low	UBQLN4
chr4	139085350	139085351	OK	Ok	-	low	SLC7A11
chr12	109705931	109705932	OK	Ok	+	low	ACACB
chr19	11663861	11663862	OK	Ok	-	low	ELOF1
chr7	129472671	129472672	OK	Ok	-	low	UBE2H
chr17	55015647	55015648	OK	Ok	-	low	COIL
chr5	142608476	142608477	OK	Ok	+	low	ARHGAP26
chr8	87483385	87483386	OK	Ok	-	low	RMDN1
chr17	44107381	44107382	OK	Ok	-	low	KANSL1
chr1	16061164	16061165	OK	Ok	+	low	PLEKHM2
chr13	73331639	73331640	OK	Ok	-	low	DIS3
chr14	92582565	92582566	OK	Ok	-	low	NDUFB1
chr21	46683942	46683943	OK	Ok	-	low	POFUT2
chr2	55402826	55402827	OK	Ok	-	low	CLHC1
chr1	36068684	36068685	OK	Ok	-	low	PSMB2
chr5	172195192	172195193	OK	Ok	-	low	DUSP1
chr19	17845225	17845226	OK	Ok	+	low	MAP1S
chr5	134061013	134061014	OK	Ok	+	low	SEC24A
chr12	10005882	10005883	OK	Ok	-	low	CLEC2B
chr14	54893753	54893754	OK	Ok	-	low	CNIH1
chr2	56093801	56093802	OK	Ok	-	low	EFEMP1
chr19	40721382	40721383	OK	Ok	+	low	MAP3K10
chr20	43356450	43356451	OK	Ok	+	low	WISP2
chr14	74945194	74945195	OK	Ok	-	low	NPC2
chr1	97543398	97543399	OK	Ok	-	low	DPYD
chr5	76131040	76131041	OK	Ok	+	low	F2RL1
chr14	24909071	24909072	OK	Ok	-	low	SDR39U1
chr2	74760372	74760373	OK	Ok	+	low	HTRA2
chr17	2287453	2287454	OK	Ok	-	low	MNT
chr4	120219706	120219707	OK	Ok	-	low	C4orf3
chr17	17250877	17250878	OK	Ok	+	low	NT5M
chr1	36559433	36559434	OK	Ok	+	low	ADPRHL2
chr16	48572736	48572737	OK	Ok	-	low	N4BP1
chr11	102103454	102103455	OK	Ok	+	low	YAP1
chrX	48830233	48830234	OK	Ok	-	low	GRIPAP1
chr12	121177711	121177712	OK	Ok	+	low	ACADS
chr1	153634611	153634612	OK	Ok	-	low	ILF2
chr21	45747159	45747160	OK	Ok	+	low	PFKL
chr1	2336335	2336336	OK	Ok	-	low	PEX10
chrX	48683292	48683293	OK	Ok	+	low	HDAC6
chr6	143811047	143811048	OK	Ok	+	low	PEX3
chr10	1063576	1063577	OK	Ok	+	low	GTPBP4
chr2	238007409	238007410	OK	Ok	+	low	COPS8
chrX	128726438	128726439	OK	Ok	+	low	OCRL
chr17	4624694	4624695	OK	Ok	+	low	ARRB2
chr6	150238113	150238114	OK	Ok	-	low	RAET1G
chr12	110288847	110288848	OK	Ok	-	low	GLTP
chr2	70508593	70508594	OK	Ok	-	low	SNRPG
chr7	2654268	2654269	OK	Ok	+	low	IQCE
chr6	4116022	4116023	OK	Ok	-	low	ECI2
chr1	161726928	161726929	OK	Ok	+	low	DUSP12
chr6	28201160	28201161	OK	Ok	+	low	ZSCAN9
chr9	34343609	34343610	OK	Ok	+	low	NUDT2
chr6	149825968	149825969	OK	Ok	-	low	PPIL4
chr1	27662791	27662792	OK	Ok	+	low	TMEM222
chr4	123812351	123812352	OK	Ok	-	low	NUDT6
chr3	52728408	52728409	OK	Ok	+	low	GNL3
chr17	17115625	17115626	OK	Ok	-	low	FLCN
chr16	67580591	67580592	OK	Ok	+	low	FAM65A
chr20	340404	340405	OK	Ok	+	low	NRSN2
chr1	53679769	53679770	OK	Ok	+	low	CPT2
chr3	11303943	11303944	OK	Ok	+	low	HRH1
chr1	118170894	118170895	OK	Ok	+	low	FAM46C
chr2	103331198	103331199	OK	Ok	-	low	MFSD9
chr1	32799532	32799533	OK	Ok	-	low	MARCKSL1
chr1	45794247	45794248	OK	Ok	+	low	HPDL
chr1	234742514	234742515	OK	Ok	-	low	IRF2BP2
chr2	207656533	207656534	OK	Ok	+	low	FASTKD2
chr1	117057256	117057257	OK	Ok	-	low	CD58
chr5	34832632	34832633	OK	Ok	+	low	RAI14
chr6	43418068	43418069	OK	Ok	+	low	ABCC10
chr11	2949602	2949603	OK	Ok	-	low	PHLDA2
chr2	95753051	95753052	OK	Ok	-	low	MRPS5
chr14	35870816	35870817	OK	Ok	-	low	NFKBIA
chr2	61167656	61167657	OK	Ok	-	low	PUS10
chr7	99054894	99054895	OK	Ok	+	low	CPSF4
chr16	57462580	57462581	OK	Ok	-	low	CIAPIN1
chr4	8368108	8368109	OK	Ok	-	low	ACOX3
chr19	682085	682086	OK	Ok	+	low	FSTL3
chr15	65294944	65294945	OK	Ok	-	low	MTFMT
chr15	59171743	59171744	OK	Ok	-	low	SLTM
chr16	732770	732771	OK	Ok	+	low	STUB1
chr20	42179490	42179491	OK	Ok	+	low	L3MBTL1
chr8	37999894	37999895	OK	Ok	+	low	ASH2L
chr10	105642399	105642400	OK	Ok	-	low	OBFC1
chr16	56660924	56660925	OK	Ok	+	low	MT1E
chr5	149937673	149937674	OK	Ok	+	low	NDST1
chr8	42274092	42274093	OK	Ok	-	low	SLC20A2
chr11	63766129	63766130	OK	Ok	-	low	MACROD1
chr10	70551234	70551235	OK	Ok	+	low	CCAR1
chr20	33864701	33864702	OK	Ok	+	low	MMP24
chr22	35743885	35743886	OK	Ok	+	low	TOM1
chr6	29913561	29913562	OK	Ok	+	low	HLA-A
chr3	112302924	112302925	OK	Ok	+	low	SLC35A5
chr6	5102926	5102927	OK	Ok	-	low	LYRM4
chrX	134126401	134126402	OK	Ok	+	low	SMIM10
chr9	100139106	100139107	OK	Ok	+	low	CCDC180
chr2	174939674	174939675	OK	Ok	-	low	OLA1
chr5	149432686	149432687	OK	Ok	+	low	HMGXB3
chr11	67924429	67924430	OK	Ok	-	low	SUV420H1
chr16	89663554	89663555	OK	Ok	+	low	CPNE7
chr19	11175971	11175972	OK	Ok	+	low	SMARCA4
chr22	46507508	46507509	OK	Ok	+	low	FLJ27365
chr12	53701339	53701340	OK	Ok	-	low	AAAS
chr14	76117233	76117234	OK	Ok	-	low	C14orf1
chr1	205271286	205271287	OK	Ok	-	low	NUAK2
chr8	124164293	124164294	OK	Ok	+	low	TBC1D31
chr16	53525461	53525462	OK	Ok	+	low	RBL2
chr11	404808	404809	OK	Ok	+	low	PKP3
chr12	123956824	123956825	OK	Ok	-	low	RILPL1
chr19	54972880	54972881	OK	Ok	-	low	LENG9
chr6	10393518	10393519	OK	Ok	-	low	TFAP2A
chr18	33756009	33756010	OK	Ok	+	low	ELP2
chr11	65421166	65421167	OK	Ok	-	low	RELA
chr12	56631690	56631691	OK	Ok	-	low	ANKRD52
chr11	3108645	3108646	OK	Ok	-	low	OSBPL5
chr15	90912224	90912225	OK	Ok	+	low	ZNF774
chr7	66452763	66452764	OK	Ok	-	low	SBDS
chrX	153213103	153213104	OK	Ok	-	low	HCFC1
chr17	18872201	18872202	OK	Ok	-	low	FAM83G
chr12	13369608	13369609	OK	Ok	+	low	EMP1
chr14	24708348	24708349	OK	Ok	+	low	GMPR2
chrX	100650805	100650806	OK	Ok	+	low	RPL36A
chr14	55536210	55536211	OK	Ok	+	low	MAPK1IP1L
chr11	129733630	129733631	OK	Ok	-	low	NFRKB
chr19	4638885	4638886	OK	Ok	-	low	C19orf10
chr16	56977698	56977699	OK	Ok	+	low	HERPUD1
chr5	137088374	137088375	OK	Ok	-	low	HNRNPA0
chr1	53291314	53291315	OK	Ok	+	low	ZYG11B
chr17	7128492	7128493	OK	Ok	+	low	ACADVL
chr1	161007520	161007521	OK	Ok	-	low	TSTD1
chr11	6232664	6232665	OK	Ok	-	low	FAM160A2
chr12	120565106	120565107	OK	Ok	-	low	GCN1L1
chr19	47825223	47825224	OK	Ok	+	low	C5AR1
chr1	235506347	235506348	OK	Ok	+	low	GGPS1
chr11	67379906	67379907	OK	Ok	+	low	NDUFV1
chr11	68028902	68028903	OK	Ok	-	low	C11orf24
chr7	99173976	99173977	OK	Ok	+	low	ZNF655
chr3	49060628	49060629	OK	Ok	+	low	NDUFAF3
chr19	1107735	1107736	OK	Ok	-	low	SBNO2
chr2	27873675	27873676	OK	Ok	+	low	GPN1
chr20	5080585	5080586	OK	Ok	-	low	TMEM230
chr16	80631902	80631903	OK	Ok	-	low	CDYL2
chr1	19655694	19655695	OK	Ok	+	low	PQLC2
chr1	150937113	150937114	OK	Ok	+	low	SETDB1
chr1	155629336	155629337	OK	Ok	-	low	YY1AP1
chr15	75966962	75966963	OK	Ok	-	low	CSPG4
chr16	684528	684529	OK	Ok	-	low	C16orf13
chr22	41756051	41756052	OK	Ok	+	low	ZC3H7B
chr1	68167248	68167249	OK	Ok	-	low	GNG12
chr20	36756962	36756963	OK	Ok	-	low	TGM2
chr6	47199367	47199368	OK	Ok	-	low	TNFRSF21
chr20	35945563	35945564	OK	Ok	+	low	MANBAL
chr6	159056360	159056361	OK	Ok	+	low	TMEM181
chr17	42269272	42269273	OK	Ok	-	low	ATXN7L3
chr15	74244378	74244379	OK	Ok	+	low	LOXL1
chr6	136878284	136878285	OK	Ok	-	low	MAP3K5
chr1	112003895	112003896	OK	Ok	+	low	ATP5F1
chr16	87731662	87731663	OK	Ok	+	low	JPH3
chr1	8412556	8412557	OK	Ok	-	low	RERE
chr18	32471308	32471309	OK	Ok	+	low	DTNA
chr1	150574226	150574227	OK	Ok	-	low	ENSA
chr6	3269295	3269296	OK	Ok	-	low	SLC22A23
chr1	246930739	246930740	OK	Ok	+	low	SCCPDH
chr15	74006759	74006760	OK	Ok	+	low	CD276
chr6	121400739	121400740	OK	Ok	-	low	TBC1D32
chr12	6438022	6438023	OK	Ok	-	low	TNFRSF1A
chr8	42691916	42691917	OK	Ok	-	low	THAP1
chr17	42750536	42750537	OK	Ok	-	low	CCDC43
chr20	48508679	48508680	OK	Ok	+	low	SLC9A8
chr14	50801576	50801577	OK	Ok	+	low	ATP5S
chr16	89710938	89710939	OK	Ok	-	low	CHMP1A
chr6	52963171	52963172	OK	Ok	+	low	FBXO9
chr3	129150086	129150087	OK	Ok	-	low	MBD4
chr15	31231243	31231244	OK	Ok	-	low	MTMR10
chr14	103603676	103603677	OK	Ok	+	low	TNFAIP2
chr15	41601565	41601566	OK	Ok	-	low	OIP5
chr7	99131023	99131024	OK	Ok	+	low	ZKSCAN5
chr12	112843093	112843094	OK	Ok	-	low	RPL6
chr9	34998397	34998398	OK	Ok	+	low	DNAJB5
chr10	101515791	101515792	OK	Ok	+	low	CUTC
chr7	149128553	149128554	OK	Ok	-	low	ZNF777
chr12	57392717	57392718	OK	Ok	-	low	ZBTB39
chr1	205242371	205242372	OK	Ok	+	low	TMCC2
chr8	142217364	142217365	OK	Ok	-	low	SLC45A4
chr17	57936950	57936951	OK	Ok	-	low	TUBD1
chr17	80446113	80446114	OK	Ok	+	low	NARF
chr16	3170418	3170419	OK	Ok	+	low	ZNF205
chr10	99116414	99116415	OK	Ok	-	low	RRP12
chr19	39891177	39891178	OK	Ok	+	low	MED29
chr11	62557777	62557778	OK	Ok	+	low	TMEM179B
chr9	132399270	132399271	OK	Ok	-	low	ASB6
chr5	141368756	141368757	OK	Ok	+	low	RNF14
chr17	27900075	27900076	OK	Ok	+	low	TP53I13
chr1	153947044	153947045	OK	Ok	-	low	JTB
chrX	49031488	49031489	OK	Ok	+	low	PLP2
chr1	23884508	23884509	OK	Ok	-	low	ID3
chr9	114803164	114803165	OK	Ok	-	low	SUSD1
chr20	61871759	61871760	OK	Ok	+	low	BIRC7
chr19	54635040	54635041	OK	Ok	+	low	PRPF31
chr11	10531133	10531134	OK	Ok	-	low	MTRNR2L8
chrX	100264434	100264435	OK	Ok	-	low	TRMT2B
chr17	16245947	16245948	OK	Ok	-	low	CENPV
chr1	10518678	10518679	OK	Ok	-	low	DFFA
chr11	65659005	65659006	OK	Ok	+	low	CCDC85B
chr17	66263266	66263267	OK	Ok	-	low	SLC16A6
chr12	122220007	122220008	OK	Ok	+	low	TMEM120B
chr22	38687996	38687997	OK	Ok	-	low	CSNK1E
chr22	38471608	38471609	OK	Ok	+	low	PICK1
chr1	93832955	93832956	OK	Ok	+	low	DR1
chr6	116254411	116254412	OK	Ok	-	low	FRK
chrX	55034190	55034191	OK	Ok	+	low	APEX2
chr5	179727789	179727790	OK	Ok	-	low	GFPT2
chr9	132575922	132575923	OK	Ok	-	low	TOR1A
chrX	14026897	14026898	OK	Ok	-	low	GEMIN8
chr19	52092891	52092892	OK	Ok	+	low	ZNF175
chr8	144806202	144806203	OK	Ok	-	low	FAM83H
chr22	41641714	41641715	OK	Ok	-	low	RANGAP1
chr20	47860514	47860515	OK	Ok	+	low	DDX27
chr17	78183030	78183031	OK	Ok	+	low	CARD14
chr14	20925827	20925828	OK	Ok	+	low	APEX1
chr12	53551546	53551547	OK	Ok	-	low	CSAD
chr14	24593151	24593152	OK	Ok	+	low	DCAF11
chr3	170779227	170779228	OK	Ok	-	low	TNIK
chr17	41166721	41166722	OK	Ok	-	low	VAT1
chr11	67023858	67023859	OK	Ok	+	low	KDM2A
chr3	25639574	25639575	OK	Ok	-	low	TOP2B
chr19	40575158	40575159	OK	Ok	-	low	ZNF780A
chr4	1381737	1381738	OK	Ok	+	low	UVSSA
chr17	48445317	48445318	OK	Ok	-	low	MRPL27
chr3	43775763	43775764	OK	Ok	+	low	ABHD5
chr6	17615368	17615369	OK	Ok	-	low	NUP153
chr11	65306075	65306076	OK	Ok	+	low	SCYL1
chr2	20109320	20109321	OK	Ok	-	low	WDR35
chr12	122692309	122692310	OK	Ok	-	low	DIABLO
chr22	38284514	38284515	OK	Ok	+	low	EIF3L
chrX	48760958	48760959	OK	Ok	-	low	SLC35A2
chr3	184064072	184064073	OK	Ok	-	low	CLCN2
chr20	43126161	43126162	OK	Ok	-	low	SERINC3
chr4	88379506	88379507	OK	Ok	+	low	NUDT9
chr16	66966058	66966059	OK	Ok	-	low	FAM96B
chr12	110929801	110929802	OK	Ok	-	low	VPS29
chr17	15878960	15878961	OK	Ok	+	low	ADORA2B
chr16	28848458	28848459	OK	Ok	+	low	ATXN2L
chr17	42155613	42155614	OK	Ok	-	low	HDAC5
chr22	30772747	30772748	OK	Ok	+	low	CCDC157
chr7	1581970	1581971	OK	Ok	-	low	TMEM184A
chr22	24615721	24615722	OK	Ok	-	low	GGT5
chr8	92099223	92099224	OK	Ok	+	low	OTUD6B
chr1	110208018	110208019	OK	Ok	+	low	GSTM4
chr19	37734528	37734529	OK	Ok	+	low	ZNF383
chr14	23033904	23033905	OK	Ok	-	low	DAD1
chr8	121384175	121384176	OK	Ok	+	low	COL14A1
chr19	36038328	36038329	OK	Ok	+	low	TMEM147
chr1	33148912	33148913	OK	Ok	+	low	RBBP4
chr17	67538172	67538173	OK	Ok	+	low	MAP2K6
chr6	12297327	12297328	OK	Ok	+	low	EDN1
chr14	39617114	39617115	OK	Ok	-	low	TRAPPC6B
chr11	6632002	6632003	OK	Ok	+	low	ILK
chr1	40706493	40706494	OK	Ok	+	low	RLF
chr7	100486445	100486446	OK	Ok	-	low	UFSP1
chr19	39127495	39127496	OK	Ok	+	low	EIF3K
chr20	25278550	25278551	OK	Ok	+	low	PYGB
chr9	33281477	33281478	OK	Ok	+	low	CHMP5
chr1	174979351	174979352	OK	Ok	+	low	CACYBP
chr14	65410609	65410610	OK	Ok	+	low	CHURC1
chr17	72766785	72766786	OK	Ok	-	low	NAT9
chr16	57117343	57117344	OK	Ok	+	low	NLRC5
chr7	150035139	150035140	OK	Ok	+	low	LRRC61
chr15	42645764	42645765	OK	Ok	+	low	GANC
chr3	48894468	48894469	OK	Ok	-	low	SLC25A20
chr17	44841771	44841772	OK	Ok	-	low	WNT3
chr18	57571438	57571439	OK	Ok	+	low	PMAIP1
chr22	18899651	18899652	OK	Ok	+	low	DGCR6
chr3	50623266	50623267	OK	Ok	+	low	HEMK1
chr2	224617502	224617503	OK	Ok	-	low	AP1S3
chr15	35270641	35270642	OK	Ok	-	low	ZNF770
chr17	39958298	39958299	OK	Ok	-	low	LEPREL4
chr17	78411786	78411787	OK	Ok	+	low	ENDOV
chr17	74669732	74669733	OK	Ok	-	low	MXRA7
chr20	44054784	44054785	OK	Ok	+	low	PIGT
chr2	220101427	220101428	OK	Ok	-	low	GLB1L
chr11	85367491	85367492	OK	Ok	+	low	TMEM126A
chr22	29904167	29904168	OK	Ok	-	low	THOC5
chr12	75895533	75895534	OK	Ok	+	low	GLIPR1
chr19	8469218	8469219	OK	Ok	+	low	RAB11B
chr15	41106667	41106668	OK	Ok	+	low	ZFYVE19
chr11	869856	869857	OK	Ok	-	low	CHID1
chr19	14676692	14676693	OK	Ok	+	low	TECR
chr7	100804577	100804578	OK	Ok	+	low	AP1S1
chr19	45913924	45913925	OK	Ok	+	low	CD3EAP
chr8	144645132	144645133	OK	Ok	+	low	GSDMD
chr15	59152799	59152800	OK	Ok	+	low	FAM63B
chr19	41930810	41930811	OK	Ok	+	low	BCKDHA
chr16	785425	785426	OK	Ok	+	low	HAGHL
chr19	50479823	50479824	OK	Ok	-	low	VRK3
chr18	77138183	77138184	OK	Ok	+	low	ATP9B
chr1	2440071	2440072	OK	Ok	-	low	PANK4
chr20	417023	417024	OK	Ok	-	low	TBC1D20
chr15	77338458	77338459	OK	Ok	-	low	TSPAN3
chr6	27418621	27418622	OK	Ok	-	low	ZNF184
chr16	86564481	86564482	OK	Ok	-	low	MTHFSD
chr3	10168574	10168575	OK	Ok	+	low	BRK1
chr22	26887924	26887925	OK	Ok	+	low	SRRD
chr11	71907245	71907246	OK	Ok	+	low	FOLR1
chr16	67263081	67263082	OK	Ok	+	low	TMEM208
chr7	75956215	75956216	OK	Ok	-	low	YWHAG
chr12	99007282	99007283	OK	Ok	-	low	IKBIP
chr19	42734437	42734438	OK	Ok	-	low	GSK3A
chr19	4838452	4838453	OK	Ok	-	low	PLIN3
chr8	103840284	103840285	OK	Ok	-	low	AZIN1
chr14	75476192	75476193	OK	Ok	+	low	EIF2B2
chr9	124095021	124095022	OK	Ok	+	low	GSN
chr4	153840715	153840716	OK	Ok	+	low	ARFIP1
chr10	103827692	103827693	OK	Ok	+	low	HPS6
chr17	38248820	38248821	OK	Ok	+	low	THRA
chr1	159842253	159842254	OK	Ok	-	low	CCDC19
chr19	4268987	4268988	OK	Ok	+	low	CCDC94
chr1	32568367	32568368	OK	Ok	+	low	TMEM39B
chr9	7798389	7798390	OK	Ok	-	low	TMEM261
chr17	19239928	19239929	OK	Ok	+	low	EPN2
chr2	100889852	100889853	OK	Ok	-	low	LONRF2
chr14	93653334	93653335	OK	Ok	+	low	TMEM251
chr1	26802363	26802364	OK	Ok	+	low	HMGN2
chrX	54471620	54471621	OK	Ok	+	low	TSR2
chr18	55267987	55267988	OK	Ok	-	low	NARS
chrX	46463852	46463853	OK	Ok	-	low	SLC9A7
chr2	27249964	27249965	OK	Ok	+	low	MAPRE3
chr17	37077923	37077924	OK	Ok	+	low	LASP1
chr8	23119412	23119413	OK	Ok	+	low	CHMP7
chr1	113243268	113243269	OK	Ok	+	low	MOV10
chr19	1279148	1279149	OK	Ok	+	low	C19orf24
chr19	18479260	18479261	OK	Ok	+	low	PGPEP1
chrX	153276050	153276051	OK	Ok	-	low	IRAK1
chr10	6277395	6277396	OK	Ok	+	low	PFKFB3
chr2	37443036	37443037	OK	Ok	+	low	CEBPZ-AS1
chr22	31530582	31530583	OK	Ok	+	low	INPP5J
chr2	85771945	85771946	OK	Ok	-	low	GGCX
chr1	184043246	184043247	OK	Ok	+	low	TSEN15
chr7	6448856	6448857	OK	Ok	-	low	DAGLB
chr20	60871168	60871169	OK	Ok	+	low	OSBPL2
chr19	11244392	11244393	OK	Ok	+	low	LDLR
chr8	59496162	59496163	OK	Ok	-	low	NSMAF
chr1	156262579	156262580	OK	Ok	-	low	C1orf85
chr19	46894138	46894139	OK	Ok	+	low	PPP5C
chr7	75518144	75518145	OK	Ok	+	low	RHBDD2
chr5	135399407	135399408	OK	Ok	+	low	TGFBI
chr2	233723385	233723386	OK	Ok	+	low	GIGYF2
chr2	242708131	242708132	OK	Ok	+	low	D2HGDH
chr3	193854021	193854022	OK	Ok	+	low	HES1
chr1	3547430	3547431	OK	Ok	-	low	WRAP73
chr1	23686040	23686041	OK	Ok	-	low	ZNF436
chr6	33268878	33268879	OK	Ok	+	low	PFDN6
chr5	133726383	133726384	OK	Ok	+	low	UBE2B
chr12	9220359	9220360	OK	Ok	-	low	A2M
chr6	7881555	7881556	OK	Ok	+	low	BMP6
chr2	241518089	241518090	OK	Ok	+	low	RNPEPL1
chr22	31500857	31500858	OK	Ok	-	low	SELM
chr17	56423238	56423239	OK	Ok	-	low	SUPT4H1
chr11	65633824	65633825	OK	Ok	+	low	MUS81
chr14	75120439	75120440	OK	Ok	-	low	AREL1
chr1	151239855	151239856	OK	Ok	+	low	PSMD4
chr4	26756673	26756674	OK	Ok	+	low	TBC1D19
chr1	156278858	156278859	OK	Ok	-	low	CCT3
chr9	37919230	37919231	OK	Ok	-	low	SHB
chr5	112357895	112357896	OK	Ok	-	low	MCC
chr1	40759756	40759757	OK	Ok	+	low	ZMPSTE24
chr10	92665412	92665413	OK	Ok	+	low	RPP30
chr1	36883527	36883528	OK	Ok	-	low	OSCP1
chr9	27546643	27546644	OK	Ok	-	low	C9orf72
chr22	30972711	30972712	OK	Ok	-	low	PES1
chr19	617059	617060	OK	Ok	+	low	HCN2
chrX	48886341	48886342	OK	Ok	-	low	TFE3
chr6	111592270	111592271	OK	Ok	+	low	KIAA1919
chrX	70362203	70362204	OK	Ok	+	low	MED12
chr13	21303169	21303170	OK	Ok	-	low	N6AMT2
chr17	42636807	42636808	OK	Ok	+	low	FZD2
chr17	61780291	61780292	OK	Ok	-	low	STRADA
chr1	2334583	2334584	OK	Ok	+	low	RER1
chr10	133773231	133773232	OK	Ok	+	low	PPP2R2D
chr11	61120867	61120868	OK	Ok	+	low	DAK
chr7	72854827	72854828	OK	Ok	-	low	BAZ1B

## Sheet: Alternative_3prime_seq_peaks
chr19	9717566	9717567	ZNF561	high	-
chr19	9711758	9711759	ZNF561	high	-
chr6	138758405	138758406	HEBP2	high	+
chr16	28999342	28999343	SPNS1	high	+
chr16	29001767	29001768	SPNS1	high	+
chr16	29002067	29002068	SPNS1	high	+
chrX	115593109	115593110	CT83	high	-
chrX	115592666	115592667	CT83	high	-
chrX	115592431	115592432	CT83	high	-
chrX	115591750	115591751	CT83	high	-
chrX	115590433	115590434	CT83	high	-
chrX	115585756	115585757	CT83	high	-
chrX	115584543	115584544	CT83	high	-
chrX	115581052	115581053	CT83	high	-
chrX	115578812	115578813	CT83	high	-
chr20	32245136	32245137	NECAB3	high	-
chr20	32243539	32243540	NECAB3	high	-
chr20	32242511	32242512	NECAB3	high	-
chr20	32240482	32240483	NECAB3	high	-
chr20	32240060	32240061	NECAB3	high	-
chr20	32239503	32239504	NECAB3	high	-
chr20	32238723	32238724	NECAB3	high	-
chr20	32235546	32235547	NECAB3	high	-
chr20	32235120	32235121	NECAB3	high	-
chr20	32234722	32234723	NECAB3	high	-
chr20	32233818	32233819	NECAB3	high	-
chrX	11140848	11140849	HCCS	high	+
chr1	26605078	26605079	UBXN11	high	-
chr7	4833975	4833976	AP5Z1	high	+
chr7	4835801	4835802	AP5Z1	high	+
chr7	4836323	4836324	AP5Z1	high	+
chr17	41009785	41009786	AOC2	high	+
chr17	41010067	41010068	AOC2	high	+
chr17	41017543	41017544	AOC2	high	+
chr5	43287633	43287634	HMGCS1	high	-
chr5	43285956	43285957	HMGCS1	high	-
chr19	19313626	19313627	RFXANK	high	+
chr19	3121822	3121823	GNA11	high	+
chr19	3123731	3123732	GNA11	high	+
chr19	3123991	3123992	GNA11	high	+
chr19	3131435	3131436	GNA11	high	+
chr17	41605562	41605563	ETV4	high	-
chr20	61920792	61920793	ARFGAP1	high	+
chr10	17632009	17632010	PTPLA	high	-
chr10	17631034	17631035	PTPLA	high	-
chr10	17630366	17630367	PTPLA	high	-
chr10	17629171	17629172	PTPLA	high	-
chr10	17626719	17626720	PTPLA	high	-
chr10	17624647	17624648	PTPLA	high	-
chr3	52262976	52262977	TWF2	high	-
chr19	2273436	2273437	OAZ1	high	+
chr19	2274859	2274860	OAZ1	high	+
chr19	2277165	2277166	OAZ1	high	+
chr17	79215230	79215231	C17orf89	high	+
chr17	79216517	79216518	C17orf89	high	+
chr17	79218120	79218121	C17orf89	high	+
chr17	79221579	79221580	C17orf89	high	+
chr17	79222263	79222264	C17orf89	high	+
chr17	79225575	79225576	C17orf89	high	+
chr2	97221586	97221587	ARID5A	high	+
chr2	219273080	219273081	CTDSP1	high	+
chr2	219278226	219278227	CTDSP1	high	+
chr2	219282883	219282884	CTDSP1	high	+
chr2	219283635	219283636	CTDSP1	high	+
chr6	33538444	33538445	BAK1	high	-
chr6	33536590	33536591	BAK1	high	-
chr6	33534464	33534465	BAK1	high	-
chr6	33532052	33532053	BAK1	high	-
chr6	33531103	33531104	BAK1	high	-
chr18	56653687	56653688	ZNF532	high	+
chr7	128032681	128032682	IMPDH1	high	-
chr11	61631660	61631661	FADS3	high	-
chr19	18702898	18702899	C19orf60	high	+
chr19	18704704	18704705	C19orf60	high	+
chr19	18707314	18707315	C19orf60	high	+
chr19	18715682	18715683	C19orf60	high	+
chr8	104455473	104455474	DCAF13	high	+
chr8	104455805	104455806	DCAF13	high	+
chr8	104456011	104456012	DCAF13	high	+
chr8	104464819	104464820	DCAF13	high	+
chr8	104467597	104467598	DCAF13	high	+
chr8	104468252	104468253	DCAF13	high	+
chr12	124809218	124809219	NCOR2	high	-
chr8	59495133	59495134	SDCBP	high	+
chr8	59497348	59497349	SDCBP	high	+
chrX	53221034	53221035	KDM5C	high	-
chrX	53220724	53220725	KDM5C	high	-
chrX	53220327	53220328	KDM5C	high	-
chrX	53212796	53212797	KDM5C	high	-
chrX	53211015	53211016	KDM5C	high	-
chrX	53209951	53209952	KDM5C	high	-
chr17	42430120	42430121	GRN	high	+
chr19	4435080	4435081	UBXN6	high	-
chr14	105718923	105718924	BTBD6	high	+
chr14	105724795	105724796	BTBD6	high	+
chrX	152709961	152709962	HAUS7	high	-
chr1	45281279	45281280	PTCH2	high	-
chr1	45280005	45280006	PTCH2	high	-
chr1	45271667	45271668	PTCH2	high	-
chr10	43689991	43689992	RASGEF1A	high	-
chr10	43686842	43686843	RASGEF1A	high	-
chr10	43683317	43683318	RASGEF1A	high	-
chr19	44537970	44537971	ZNF222	high	+
chr19	44538261	44538262	ZNF222	high	+
chr19	44540917	44540918	ZNF222	high	+
chrX	153064542	153064543	SSR4	high	+
chrX	153074852	153074853	SSR4	high	+
chr1	249104168	249104169	SH3BP5L	high	-
chr1	249103571	249103572	SH3BP5L	high	-
chr1	249098669	249098670	SH3BP5L	high	-
chr1	249093573	249093574	SH3BP5L	high	-
chr17	4840315	4840316	SLC25A11	high	-
chr17	4838941	4838942	SLC25A11	high	-
chr17	4838259	4838260	SLC25A11	high	-
chr17	4836335	4836336	SLC25A11	high	-
chr17	4834862	4834863	SLC25A11	high	-
chr17	4833060	4833061	SLC25A11	high	-
chr17	4831879	4831880	SLC25A11	high	-
chr17	4831535	4831536	SLC25A11	high	-
chr17	4830389	4830390	SLC25A11	high	-
chr17	4830064	4830065	SLC25A11	high	-
chr17	4829685	4829686	SLC25A11	high	-
chr17	4828234	4828235	SLC25A11	high	-
chr17	4827322	4827323	SLC25A11	high	-
chr17	4826762	4826763	SLC25A11	high	-
chr17	4825986	4825987	SLC25A11	high	-
chr19	49469785	49469786	FTL	high	+
chr15	89002395	89002396	MRPL46	high	-
chr15	89000970	89000971	MRPL46	high	-
chr15	88994478	88994479	MRPL46	high	-
chr20	42092824	42092825	SRSF6	high	+
chr20	42094628	42094629	SRSF6	high	+
chr20	42094998	42094999	SRSF6	high	+
chr20	42096126	42096127	SRSF6	high	+
chr20	42096500	42096501	SRSF6	high	+
chr20	42096762	42096763	SRSF6	high	+
chr20	42099720	42099721	SRSF6	high	+
chr20	42100618	42100619	SRSF6	high	+
chr20	42102606	42102607	SRSF6	high	+
chr20	42102914	42102915	SRSF6	high	+
chr17	80034784	80034785	FASN	high	-
chr17	80033410	80033411	FASN	high	-
chr17	80028130	80028131	FASN	high	-
chr17	80021996	80021997	FASN	high	-
chr17	74267025	74267026	UBALD2	high	+
chr11	126311114	126311115	ST3GAL4	high	+
chr11	126311574	126311575	ST3GAL4	high	+
chr11	126311815	126311816	ST3GAL4	high	+
chr11	126312098	126312099	ST3GAL4	high	+
chr11	126316017	126316018	ST3GAL4	high	+
chr11	126318110	126318111	ST3GAL4	high	+
chr11	126318365	126318366	ST3GAL4	high	+
chr11	126325448	126325449	ST3GAL4	high	+
chr16	1562559	1562560	TELO2	high	+
chr16	1563341	1563342	TELO2	high	+
chr16	1566162	1566163	TELO2	high	+
chr16	1567321	1567322	TELO2	high	+
chr16	1571927	1571928	TELO2	high	+
chr16	1573045	1573046	TELO2	high	+
chr17	72852653	72852654	FDXR	high	-
chr6	44122906	44122907	TMEM63B	high	+
chr11	64590584	64590585	CDC42BPG	high	-
chr11	64583657	64583658	CDC42BPG	high	-
chr11	64578852	64578853	CDC42BPG	high	-
chr9	75785493	75785494	ANXA1	high	+
chr9	75786878	75786879	ANXA1	high	+
chr7	107402847	107402848	CBLL1	high	+
chr7	107405309	107405310	CBLL1	high	+
chr7	107415723	107415724	CBLL1	high	+
chr10	101612839	101612840	ABCC2	high	+
chr10	101613496	101613497	ABCC2	high	+
chr3	16301575	16301576	DPH3	high	-
chr3	16301083	16301084	DPH3	high	-
chr3	16300032	16300033	DPH3	high	-
chr3	16299496	16299497	DPH3	high	-
chr3	16298572	16298573	DPH3	high	-
chr5	176085754	176085755	TSPAN17	high	+
chr5	176094499	176094500	TSPAN17	high	+
chr17	66552459	66552460	PRKAR1A	high	+
chr5	121411852	121411853	SRFBP1	high	+
chr5	121414605	121414606	SRFBP1	high	+
chr5	121418798	121418799	SRFBP1	high	+
chr12	54103950	54103951	CALCOCO1	high	-
chr12	54102341	54102342	CALCOCO1	high	-
chr12	54094163	54094164	CALCOCO1	high	-
chr16	31054260	31054261	STX4	high	+
chr16	31055315	31055316	STX4	high	+
chr16	31056276	31056277	STX4	high	+
chr16	31061140	31061141	STX4	high	+
chr16	31062419	31062420	STX4	high	+
chr1	931459	931460	HES4	high	-
chr1	926810	926811	HES4	high	-
chr1	925713	925714	HES4	high	-
chr1	925425	925426	HES4	high	-
chr1	922711	922712	HES4	high	-
chr3	100467506	100467507	TFG	high	+
chr3	100468738	100468739	TFG	high	+
chr3	100468961	100468962	TFG	high	+
chr3	100469178	100469179	TFG	high	+
chr3	100473205	100473206	TFG	high	+
chr3	100475904	100475905	TFG	high	+
chr3	100478080	100478081	TFG	high	+
chr7	89939557	89939558	C7orf63	high	+
chr7	89942998	89942999	C7orf63	high	+
chr7	89945402	89945403	C7orf63	high	+
chr7	139723014	139723015	PARP12	high	-
chr7	139722368	139722369	PARP12	high	-
chr7	139714377	139714378	PARP12	high	-
chr16	84211712	84211713	TAF1C	high	-
chr16	84208482	84208483	TAF1C	high	-
chr16	84207917	84207918	TAF1C	high	-
chr16	84202730	84202731	TAF1C	high	-
chr16	84199989	84199990	TAF1C	high	-
chr11	47610715	47610716	NDUFS3	high	+
chr17	73614770	73614771	RECQL5	high	-
chr16	89807044	89807045	ZNF276	high	+
chr16	89807287	89807288	ZNF276	high	+
chr16	89809045	89809046	ZNF276	high	+
chr16	89817359	89817360	ZNF276	high	+
chr8	119935203	119935204	TNFRSF11B	high	-
chr8	119934965	119934966	TNFRSF11B	high	-
chr8	119932509	119932510	TNFRSF11B	high	-
chr19	38899466	38899467	FAM98C	high	+
chr19	38901913	38901914	FAM98C	high	+
chr19	38907093	38907094	FAM98C	high	+
chr19	38914469	38914470	FAM98C	high	+
chr19	10408048	10408049	ICAM5	high	+
chr7	44153875	44153876	POLD2	high	-
chr6	41570080	41570081	FOXP4	high	+
chr12	69238424	69238425	MDM2	high	+
chr12	69238976	69238977	MDM2	high	+
chr12	69239178	69239179	MDM2	high	+
chr12	69241892	69241893	MDM2	high	+
chr12	69244062	69244063	MDM2	high	+
chr12	69244454	69244455	MDM2	high	+
chr12	69245001	69245002	MDM2	high	+
chr1	43628587	43628588	EBNA1BP2	high	-
chr20	30532189	30532190	PDRG1	high	-
chr19	14588922	14588923	GIPC1	high	-
chr9	133775649	133775650	FIBCD1	high	-
chr9	133774500	133774501	FIBCD1	high	-
chr9	133765298	133765299	FIBCD1	high	-
chr2	219123046	219123047	AAMP	high	-
chr14	24648431	24648432	IPO4	high	-
chr14	24648151	24648152	IPO4	high	-
chr14	24645591	24645592	IPO4	high	-
chr14	24645356	24645357	IPO4	high	-
chr14	24644247	24644248	IPO4	high	-
chr14	24640559	24640560	IPO4	high	-
chr14	24639126	24639127	IPO4	high	-
chr14	24635635	24635636	IPO4	high	-
chr2	27600187	27600188	SNX17	high	+
chr2	27602774	27602775	SNX17	high	+
chr2	27604192	27604193	SNX17	high	+
chr11	71999596	71999597	CLPB	high	-
chr11	71999121	71999122	CLPB	high	-
chr11	71998702	71998703	CLPB	high	-
chr11	71998329	71998330	CLPB	high	-
chr11	71998121	71998122	CLPB	high	-
chr11	71997367	71997368	CLPB	high	-
chr11	71997064	71997065	CLPB	high	-
chr11	71996721	71996722	CLPB	high	-
chr11	71995733	71995734	CLPB	high	-
chr11	71989072	71989073	CLPB	high	-
chr11	72286510	72286511	PDE2A	high	-
chr11	72283712	72283713	PDE2A	high	-
chr11	72283416	72283417	PDE2A	high	-
chr11	72283152	72283153	PDE2A	high	-
chr19	9523622	9523623	ZNF266	high	-
chr5	150408710	150408711	TNIP1	high	-
chr5	150404428	150404429	TNIP1	high	-
chr5	150404046	150404047	TNIP1	high	-
chr5	150399403	150399404	TNIP1	high	-
chr17	80399632	80399633	C17orf62	high	-
chr17	80398299	80398300	C17orf62	high	-
chr17	80393024	80393025	C17orf62	high	-
chr12	53899865	53899866	TARBP2	high	+
chr22	24190136	24190137	SMARCB1	high	+
chr20	61320239	61320240	SLCO4A1	high	+
chr20	61322044	61322045	SLCO4A1	high	+
chr2	242434156	242434157	STK25	high	-
chr2	242433064	242433065	STK25	high	-
chr2	242432148	242432149	STK25	high	-
chr2	242427863	242427864	STK25	high	-
chr2	242427228	242427229	STK25	high	-
chr2	242425782	242425783	STK25	high	-
chr2	242425399	242425400	STK25	high	-
chr6	32161877	32161878	RNF5	high	+
chr17	27206020	27206021	FLOT2	high	-
chr17	27203977	27203978	FLOT2	high	-
chr17	27196709	27196710	FLOT2	high	-
chr22	22052453	22052454	PPIL2	high	+
chr22	22052668	22052669	PPIL2	high	+
chr22	22053793	22053794	PPIL2	high	+
chr22	22054287	22054288	PPIL2	high	+
chr22	22060685	22060686	PPIL2	high	+
chr22	22066662	22066663	PPIL2	high	+
chr7	1459906	1459907	MICALL2	high	-
chr17	77899775	77899776	TBC1D16	high	-
chr17	77898960	77898961	TBC1D16	high	-
chr17	77896916	77896917	TBC1D16	high	-
chr17	77895872	77895873	TBC1D16	high	-
chr19	2426890	2426891	TIMM13	high	-
chr19	2426630	2426631	TIMM13	high	-
chr19	2425688	2425689	TIMM13	high	-
chr19	2423953	2423954	TIMM13	high	-
chr19	2422887	2422888	TIMM13	high	-
chr19	2421330	2421331	TIMM13	high	-
chr19	2420881	2420882	TIMM13	high	-
chr19	2419222	2419223	TIMM13	high	-
chr19	2417671	2417672	TIMM13	high	-
chr19	2416899	2416900	TIMM13	high	-
chr19	2414986	2414987	TIMM13	high	-
chr19	2414299	2414300	TIMM13	high	-
chr19	2413413	2413414	TIMM13	high	-
chr10	81075926	81075927	ZMIZ1	high	+
chr17	30708297	30708298	ZNF207	high	+
chr17	30708503	30708504	ZNF207	high	+
chr17	30708840	30708841	ZNF207	high	+
chr17	30710453	30710454	ZNF207	high	+
chr17	30716171	30716172	ZNF207	high	+
chr17	30716558	30716559	ZNF207	high	+
chr17	30717016	30717017	ZNF207	high	+
chr17	30717219	30717220	ZNF207	high	+
chr17	30717622	30717623	ZNF207	high	+
chr17	30718651	30718652	ZNF207	high	+
chr17	30718883	30718884	ZNF207	high	+
chr17	30719348	30719349	ZNF207	high	+
chr17	30719728	30719729	ZNF207	high	+
chr17	30719946	30719947	ZNF207	high	+
chr17	30720158	30720159	ZNF207	high	+
chr17	30720975	30720976	ZNF207	high	+
chr1	151369434	151369435	POGZ	high	-
chr1	151362541	151362542	POGZ	high	-
chr5	177038032	177038033	B4GALT7	high	+
chr5	177040474	177040475	B4GALT7	high	+
chr5	177041140	177041141	B4GALT7	high	+
chr5	177043036	177043037	B4GALT7	high	+
chr5	177046695	177046696	B4GALT7	high	+
chr1	109605395	109605396	TAF13	high	-
chr1	109604705	109604706	TAF13	high	-
chr1	109602444	109602445	TAF13	high	-
chr1	109597743	109597744	TAF13	high	-
chr1	109593924	109593925	TAF13	high	-
chr11	130081403	130081404	ST14	high	+
chr11	130082943	130082944	ST14	high	+
chr15	34671538	34671539	GOLGA8A	high	-
chr15	34664482	34664483	GOLGA8A	high	-
chr15	34656843	34656844	GOLGA8A	high	-
chr15	34656634	34656635	GOLGA8A	high	-
chr9	34396148	34396149	FAM219A	high	-
chr9	34395035	34395036	FAM219A	high	-
chr9	34394205	34394206	FAM219A	high	-
chr9	34389987	34389988	FAM219A	high	-
chr9	34388956	34388957	FAM219A	high	-
chr17	47778356	47778357	SLC35B1	high	-
chr17	47774627	47774628	SLC35B1	high	-
chrX	64731876	64731877	LAS1L	high	-
chrX	64730919	64730920	LAS1L	high	-
chrX	64727589	64727590	LAS1L	high	-
chrX	64726926	64726927	LAS1L	high	-
chrX	64726658	64726659	LAS1L	high	-
chrX	64723545	64723546	LAS1L	high	-
chrX	64721155	64721156	LAS1L	high	-
chrX	64720831	64720832	LAS1L	high	-
chrX	64718829	64718830	LAS1L	high	-
chr11	72393486	72393487	ARAP1	high	-
chr11	72383262	72383263	ARAP1	high	-
chr17	76424999	76425000	PGS1	high	+
chr22	51063108	51063109	ARSA	high	-
chr22	51062553	51062554	ARSA	high	-
chr22	51061926	51061927	ARSA	high	-
chr22	51061220	51061221	ARSA	high	-
chr10	70866425	70866426	SRGN	high	+
chr11	63771458	63771459	OTUB1	high	+
chr11	63774501	63774502	OTUB1	high	+
chr15	78566009	78566010	WDR61	high	-
chr15	78565764	78565765	WDR61	high	-
chr7	99752101	99752102	LAMTOR4	high	+
chr7	99753525	99753526	LAMTOR4	high	+
chr7	99756747	99756748	LAMTOR4	high	+
chr19	5677974	5677975	C19orf70	high	-
chr19	5674216	5674217	C19orf70	high	-
chr19	5668680	5668681	C19orf70	high	-
chr19	5667170	5667171	C19orf70	high	-
chr22	50883705	50883706	SBF1	high	-
chr22	50883498	50883499	SBF1	high	-
chr22	50883081	50883082	SBF1	high	-
chr22	50882843	50882844	SBF1	high	-
chr22	50881025	50881026	SBF1	high	-
chr12	49490395	49490396	LMBR1L	high	-
chr12	49489573	49489574	LMBR1L	high	-
chr12	49483291	49483292	LMBR1L	high	-
chr12	49480801	49480802	LMBR1L	high	-
chr12	49477087	49477088	LMBR1L	high	-
chr12	49476186	49476187	LMBR1L	high	-
chr17	27584595	27584596	NUFIP2	high	-
chr17	27582862	27582863	NUFIP2	high	-
chr17	27581662	27581663	NUFIP2	high	-
chr17	27580713	27580714	NUFIP2	high	-
chr17	27571490	27571491	NUFIP2	high	-
chr17	42086531	42086532	TMEM101	high	-
chr17	42081374	42081375	TMEM101	high	-
chr17	42080462	42080463	TMEM101	high	-
chr17	42077995	42077996	TMEM101	high	-
chr17	42077429	42077430	TMEM101	high	-
chr3	112722299	112722300	C3orf17	high	-
chr3	112721339	112721340	C3orf17	high	-
chr3	112720552	112720553	C3orf17	high	-
chr3	112720347	112720348	C3orf17	high	-
chr3	112719429	112719430	C3orf17	high	-
chr3	112718488	112718489	C3orf17	high	-
chr3	112718269	112718270	C3orf17	high	-
chr3	112714461	112714462	C3orf17	high	-
chr3	112712335	112712336	C3orf17	high	-
chr3	112709349	112709350	C3orf17	high	-
chr3	112708875	112708876	C3orf17	high	-
chr9	139833297	139833298	FBXW5	high	-
chr9	139832894	139832895	FBXW5	high	-
chr9	139831666	139831667	FBXW5	high	-
chr9	139831346	139831347	FBXW5	high	-
chr9	139831068	139831069	FBXW5	high	-
chr9	139825163	139825164	FBXW5	high	-
chr10	102244560	102244561	SEC31B	high	-
chr10	102243938	102243939	SEC31B	high	-
chr10	102238924	102238925	SEC31B	high	-
chr10	102237892	102237893	SEC31B	high	-
chr10	102237498	102237499	SEC31B	high	-
chr10	102233055	102233056	SEC31B	high	-
chr10	102231910	102231911	SEC31B	high	-
chr20	35241558	35241559	C20orf24	high	+
chr20	35245561	35245562	C20orf24	high	+
chr20	35245867	35245868	C20orf24	high	+
chr20	35246475	35246476	C20orf24	high	+
chr20	35247237	35247238	C20orf24	high	+
chr20	35247573	35247574	C20orf24	high	+
chr20	35250694	35250695	C20orf24	high	+
chr20	35251653	35251654	C20orf24	high	+
chr20	35255166	35255167	C20orf24	high	+
chr7	44253543	44253544	YKT6	high	+
chrX	153127291	153127292	L1CAM	high	-
chrX	153125952	153125953	L1CAM	high	-
chrX	153122006	153122007	L1CAM	high	-
chrX	153115963	153115964	L1CAM	high	-
chrX	153112734	153112735	L1CAM	high	-
chr1	45813188	45813189	TOE1	high	+
chr1	45822265	45822266	TOE1	high	+
chr1	45823247	45823248	TOE1	high	+
chr1	45823676	45823677	TOE1	high	+
chr16	2130495	2130496	PKD1	high	-
chr16	2124853	2124854	PKD1	high	-
chr16	4745605	4745606	NUDT16L1	high	+
chr19	18005689	18005690	SLC5A5	high	+
chr19	18007115	18007116	SLC5A5	high	+
chr6	97003570	97003571	UFL1	high	+
chr6	97003822	97003823	UFL1	high	+
chr17	73232438	73232439	NUP85	high	+
chr17	73242982	73242983	NUP85	high	+
chr20	2650602	2650603	NOP56	high	+
chr20	2650836	2650837	NOP56	high	+
chr2	218664862	218664863	TNS1	high	-
chr16	2876631	2876632	PRSS21	high	+
chr16	2882284	2882285	PRSS21	high	+
chr16	2884746	2884747	PRSS21	high	+
chr16	2885652	2885653	PRSS21	high	+
chr16	2889587	2889588	PRSS21	high	+
chr17	41099138	41099139	AARSD1	high	-
chr17	41097210	41097211	AARSD1	high	-
chr17	41095450	41095451	AARSD1	high	-
chr17	41091414	41091415	AARSD1	high	-
chr8	145945946	145945947	ZNF251	high	-
chr8	145941502	145941503	ZNF251	high	-
chr8	145940532	145940533	ZNF251	high	-
chr2	220484847	220484848	STK11IP	high	+
chr10	112278176	112278177	DUSP5	high	+
chr10	112278504	112278505	DUSP5	high	+
chr10	112281600	112281601	DUSP5	high	+
chr10	112283099	112283100	DUSP5	high	+
chr10	112284914	112284915	DUSP5	high	+
chr10	112285490	112285491	DUSP5	high	+
chr7	143090000	143090001	ZYX	high	+
chr1	11112545	11112546	SRM	high	-
chr1	11111518	11111519	SRM	high	-
chr1	11110608	11110609	SRM	high	-
chr11	82972144	82972145	CCDC90B	high	-
chr11	82971718	82971719	CCDC90B	high	-
chr11	82971402	82971403	CCDC90B	high	-
chr11	82970202	82970203	CCDC90B	high	-
chr11	82969352	82969353	CCDC90B	high	-
chr11	82966824	82966825	CCDC90B	high	-
chr11	82965497	82965498	CCDC90B	high	-
chr11	82964529	82964530	CCDC90B	high	-
chr11	82963372	82963373	CCDC90B	high	-
chr11	82961138	82961139	CCDC90B	high	-
chr11	82960284	82960285	CCDC90B	high	-
chr11	82959176	82959177	CCDC90B	high	-
chr6	109767711	109767712	SMPD2	high	+
chr6	109770300	109770301	SMPD2	high	+
chr6	109777904	109777905	SMPD2	high	+
chr2	74722054	74722055	TTC31	high	+
chr2	74723570	74723571	TTC31	high	+
chr2	74723986	74723987	TTC31	high	+
chr2	74731833	74731834	TTC31	high	+
chr2	74732174	74732175	TTC31	high	+
chr2	74733654	74733655	TTC31	high	+
chr2	74736277	74736278	TTC31	high	+
chr17	34965104	34965105	MRM1	high	+
chr17	34966203	34966204	MRM1	high	+
chr17	34967803	34967804	MRM1	high	+
chr17	34976100	34976101	MRM1	high	+
chr17	34979005	34979006	MRM1	high	+
chr3	15422821	15422822	METTL6	high	-
chr3	15422600	15422601	METTL6	high	-
chr3	15415764	15415765	METTL6	high	-
chr3	15413021	15413022	METTL6	high	-
chrX	48436934	48436935	RBM3	high	+
chrX	48439195	48439196	RBM3	high	+
chrX	48439536	48439537	RBM3	high	+
chrX	48442800	48442801	RBM3	high	+
chrX	48447733	48447734	RBM3	high	+
chr4	3258294	3258295	HTT	high	+
chr6	109687732	109687733	CD164	high	-
chr6	109684658	109684659	CD164	high	-
chrX	152961698	152961699	SLC6A8	high	+
chr14	105967443	105967444	C14orf80	high	+
chr14	105972040	105972041	C14orf80	high	+
chr14	105977921	105977922	C14orf80	high	+
chr14	105979603	105979604	C14orf80	high	+
chr14	70238671	70238672	SRSF5	high	+
chr14	70241995	70241996	SRSF5	high	+
chr14	70245865	70245866	SRSF5	high	+
chr14	70247077	70247078	SRSF5	high	+
chr14	70247494	70247495	SRSF5	high	+
chr14	70249478	70249479	SRSF5	high	+
chr19	8575483	8575484	ZNF414	high	-
chr19	8574623	8574624	ZNF414	high	-
chr19	8573997	8573998	ZNF414	high	-
chr19	8566464	8566465	ZNF414	high	-
chr19	8562782	8562783	ZNF414	high	-
chr16	21192506	21192507	TMEM159	high	+
chr16	21194273	21194274	TMEM159	high	+
chr19	39220882	39220883	ACTN4	high	+
chr19	39222188	39222189	ACTN4	high	+
chr19	39228739	39228740	ACTN4	high	+
chr19	39230089	39230090	ACTN4	high	+
chr19	39230417	39230418	ACTN4	high	+
chr19	39231394	39231395	ACTN4	high	+
chr19	39232946	39232947	ACTN4	high	+
chr19	39233442	39233443	ACTN4	high	+
chr22	40806805	40806806	SGSM3	high	+
chr19	16347418	16347419	AP1M1	high	+
chr19	16350940	16350941	AP1M1	high	+
chr19	16352126	16352127	AP1M1	high	+
chr19	16352470	16352471	AP1M1	high	+
chr19	16355572	16355573	AP1M1	high	+
chr19	16356521	16356522	AP1M1	high	+
chr20	17594606	17594607	RRBP1	high	-
chr20	17589386	17589387	RRBP1	high	-
chr20	17588863	17588864	RRBP1	high	-
chr14	62263355	62263356	SNAPC1	high	+
chr14	62264582	62264583	SNAPC1	high	+
chr14	62265515	62265516	SNAPC1	high	+
chr14	62265735	62265736	SNAPC1	high	+
chr14	62270328	62270329	SNAPC1	high	+
chr22	31303563	31303564	OSBP2	high	+
chr22	31309436	31309437	OSBP2	high	+
chr22	31309822	31309823	OSBP2	high	+
chr22	31311386	31311387	OSBP2	high	+
chr22	31312366	31312367	OSBP2	high	+
chr22	31314551	31314552	OSBP2	high	+
chr22	31315190	31315191	OSBP2	high	+
chr3	69217973	69217974	FRMD4B	high	-
chr15	64447791	64447792	PPIB	high	-
chr15	64447226	64447227	PPIB	high	-
chr1	15756404	15756405	EFHD2	high	+
chr1	15756631	15756632	EFHD2	high	+
chr1	15756831	15756832	EFHD2	high	+
chr1	15760450	15760451	EFHD2	high	+
chr1	15762914	15762915	EFHD2	high	+
chr6	150579450	150579451	PPP1R14C	high	+
chr17	74077428	74077429	EXOC7	high	-
chr17	74074306	74074307	EXOC7	high	-
chr17	74063395	74063396	EXOC7	high	-
chr17	74062729	74062730	EXOC7	high	-
chr2	191050716	191050717	HIBCH	high	-
chr3	149087109	149087110	TM4SF1	high	-
chr22	24242784	24242785	MIF	high	+
chr19	3487936	3487937	DOHH	high	-
chr19	45265276	45265277	BCL3	high	+
chr19	45269878	45269879	BCL3	high	+
chr19	45272289	45272290	BCL3	high	+
chr19	45274575	45274576	BCL3	high	+
chr9	131770120	131770121	SH3GLB2	high	-
chr9	131769339	131769340	SH3GLB2	high	-
chr9	131766842	131766843	SH3GLB2	high	-
chr9	131760042	131760043	SH3GLB2	high	-
chr9	131759306	131759307	SH3GLB2	high	-
chr19	30108136	30108137	POP4	high	+
chr19	30114109	30114110	POP4	high	+
chr7	73536549	73536550	LIMK1	high	+
chr7	73537807	73537808	LIMK1	high	+
chr7	73541502	73541503	LIMK1	high	+
chr7	73543842	73543843	LIMK1	high	+
chr7	73546348	73546349	LIMK1	high	+
chr5	36098465	36098466	LMBRD2	high	-
chrX	47107386	47107387	USP11	high	+
chrX	47108391	47108392	USP11	high	+
chrX	47109274	47109275	USP11	high	+
chrX	47111796	47111797	USP11	high	+
chrX	47112976	47112977	USP11	high	+
chr21	46188511	46188512	UBE2G2	high	-
chr1	16266972	16266973	ZBTB17	high	-
chr17	37887920	37887921	ERBB2	high	+
chr17	37888719	37888720	ERBB2	high	+
chr17	37895572	37895573	ERBB2	high	+
chr17	37898206	37898207	ERBB2	high	+
chr17	37899493	37899494	ERBB2	high	+
chr3	51991820	51991821	PCBP4	high	-
chr14	105362757	105362758	CEP170B	high	+
chr1	153667248	153667249	NPR1	high	+
chr1	153667862	153667863	NPR1	high	+
chr1	153668262	153668263	NPR1	high	+
chr1	153669251	153669252	NPR1	high	+
chr1	153669507	153669508	NPR1	high	+
chr1	153671301	153671302	NPR1	high	+
chr1	153675910	153675911	NPR1	high	+
chr1	153677302	153677303	NPR1	high	+
chr1	153678548	153678549	NPR1	high	+
chr1	153680486	153680487	NPR1	high	+
chr5	32601777	32601778	SUB1	high	+
chr5	32602003	32602004	SUB1	high	+
chr5	32602510	32602511	SUB1	high	+
chr5	32603650	32603651	SUB1	high	+
chr5	32604174	32604175	SUB1	high	+
chr5	32604615	32604616	SUB1	high	+
chr5	32605036	32605037	SUB1	high	+
chr1	153501387	153501388	S100A6	high	-
chr7	105208603	105208604	RINT1	high	+
chr7	105209383	105209384	RINT1	high	+
chr7	105209662	105209663	RINT1	high	+
chr7	105210661	105210662	RINT1	high	+
chr7	105213639	105213640	RINT1	high	+
chr7	105213960	105213961	RINT1	high	+
chr7	105215383	105215384	RINT1	high	+
chr7	105216465	105216466	RINT1	high	+
chr20	5526707	5526708	GPCPD1	high	-
chr20	5525159	5525160	GPCPD1	high	-
chr20	5522684	5522685	GPCPD1	high	-
chr20	5522286	5522287	GPCPD1	high	-
chr20	5521890	5521891	GPCPD1	high	-
chr20	5521227	5521228	GPCPD1	high	-
chr20	5516724	5516725	GPCPD1	high	-
chr20	5516451	5516452	GPCPD1	high	-
chr17	73828163	73828164	UNK	high	+
chr4	40157644	40157645	N4BP2	high	+
chr4	40158045	40158046	N4BP2	high	+
chr4	40159336	40159337	N4BP2	high	+
chr4	40159855	40159856	N4BP2	high	+
chr4	40163400	40163401	N4BP2	high	+
chr4	40168273	40168274	N4BP2	high	+
chr4	40169379	40169380	N4BP2	high	+
chr4	40169690	40169691	N4BP2	high	+
chr4	40171505	40171506	N4BP2	high	+
chr2	224840179	224840180	SERPINE2	high	-
chr19	3956871	3956872	DAPK3	high	-
chr19	3954617	3954618	DAPK3	high	-
chr19	3953033	3953034	DAPK3	high	-
chr19	3952794	3952795	DAPK3	high	-
chr19	3947617	3947618	DAPK3	high	-
chr19	3947410	3947411	DAPK3	high	-
chr12	42707516	42707517	ZCRB1	high	-
chr12	42706895	42706896	ZCRB1	high	-
chr12	42706581	42706582	ZCRB1	high	-
chr12	42706235	42706236	ZCRB1	high	-
chr12	42705951	42705952	ZCRB1	high	-
chr12	42700924	42700925	ZCRB1	high	-
chr1	11908074	11908075	CLCN6	high	+
chr1	11909351	11909352	CLCN6	high	+
chr1	11914553	11914554	CLCN6	high	+
chr21	37788878	37788879	CHAF1B	high	+
chr21	37791239	37791240	CHAF1B	high	+
chr21	37794112	37794113	CHAF1B	high	+
chr21	37799193	37799194	CHAF1B	high	+
chr18	33688845	33688846	SLC39A6	high	-
chr5	179218186	179218187	MGAT4B	high	-
chr5	179217701	179217702	MGAT4B	high	-
chr4	125584130	125584131	ANKRD50	high	-
chr4	125583670	125583671	ANKRD50	high	-
chr4	125580334	125580335	ANKRD50	high	-
chr4	125571343	125571344	ANKRD50	high	-
chr1	78408576	78408577	FUBP1	high	-
chr1	78407159	78407160	FUBP1	high	-
chr1	78403051	78403052	FUBP1	high	-
chr1	78399732	78399733	FUBP1	high	-
chr1	78398497	78398498	FUBP1	high	-
chr1	78395663	78395664	FUBP1	high	-
chr1	151332801	151332802	SELENBP1	high	-
chr1	151332131	151332132	SELENBP1	high	-
chr1	151325426	151325427	SELENBP1	high	-
chr16	31490099	31490100	ARMC5	high	+
chr11	65689387	65689388	DRAP1	high	+
chr11	65697807	65697808	DRAP1	high	+
chr4	41962738	41962739	TMEM33	high	+
chr4	41963111	41963112	TMEM33	high	+
chr4	41963565	41963566	TMEM33	high	+
chr4	41963849	41963850	TMEM33	high	+
chr4	41968411	41968412	TMEM33	high	+
chr4	41972286	41972287	TMEM33	high	+
chr17	74001730	74001731	CDK3	high	+
chr11	4618370	4618371	TRIM68	high	-
chr20	5844546	5844547	C20orf196	high	+
chr3	183960439	183960440	ALG3	high	-
chr15	60712513	60712514	NARG2	high	-
chr15	60711879	60711880	NARG2	high	-
chr15	60710573	60710574	NARG2	high	-
chr15	60709916	60709917	NARG2	high	-
chr15	60708359	60708360	NARG2	high	-
chr15	60707182	60707183	NARG2	high	-
chr15	60706426	60706427	NARG2	high	-
chr15	60705995	60705996	NARG2	high	-
chr15	60704808	60704809	NARG2	high	-
chr15	60703032	60703033	NARG2	high	-
chr15	60702685	60702686	NARG2	high	-
chr15	60702334	60702335	NARG2	high	-
chr15	60701255	60701256	NARG2	high	-
chr22	20135522	20135523	ZDHHC8	high	+
chr5	167946512	167946513	RARS	high	+
chr5	167947657	167947658	RARS	high	+
chr5	167947906	167947907	RARS	high	+
chr5	167948832	167948833	RARS	high	+
chr5	167949453	167949454	RARS	high	+
chr5	167950043	167950044	RARS	high	+
chr5	167951743	167951744	RARS	high	+
chr5	167953820	167953821	RARS	high	+
chr5	167955561	167955562	RARS	high	+
chr5	167957593	167957594	RARS	high	+
chr2	101623457	101623458	TBC1D8	high	-
chr2	101622405	101622406	TBC1D8	high	-
chr2	101622107	101622108	TBC1D8	high	-
chr19	10460250	10460251	TYK2	high	-
chr19	10459043	10459044	TYK2	high	-
chr19	10458819	10458820	TYK2	high	-
chr19	10455960	10455961	TYK2	high	-
chr2	11967470	11967471	LPIN1	high	+
chr2	11967683	11967684	LPIN1	high	+
chr2	11968280	11968281	LPIN1	high	+
chr2	11969582	11969583	LPIN1	high	+
chr5	139912109	139912110	SRA1	high	-
chr5	139911892	139911893	SRA1	high	-
chr5	139907753	139907754	SRA1	high	-
chr5	139902691	139902692	SRA1	high	-
chr1	17611973	17611974	PADI3	high	+
chr1	17617650	17617651	PADI3	high	+
chr1	17618071	17618072	PADI3	high	+
chr6	56322827	56322828	DST	high	-
chr6	56320034	56320035	DST	high	-
chr6	56312814	56312815	DST	high	-
chr6	56308531	56308532	DST	high	-
chr9	138396169	138396170	MRPS2	high	+
chr1	43920849	43920850	SZT2	high	+
chr1	43921491	43921492	SZT2	high	+
chr1	43922653	43922654	SZT2	high	+
chr22	36622299	36622300	APOL2	high	-
chr22	36622068	36622069	APOL2	high	-
chr16	56643908	56643909	MT2A	high	+
chr16	56650153	56650154	MT2A	high	+
chr16	56654365	56654366	MT2A	high	+
chr10	73576106	73576107	PSAP	high	-
chr10	73568996	73568997	PSAP	high	-
chr10	73568744	73568745	PSAP	high	-
chr10	73567995	73567996	PSAP	high	-
chr10	73566200	73566201	PSAP	high	-
chr19	46029986	46029987	VASP	high	+
chr19	46030976	46030977	VASP	high	+
chr19	46034492	46034493	VASP	high	+
chr19	46034693	46034694	VASP	high	+
chr19	46035178	46035179	VASP	high	+
chr19	46037767	46037768	VASP	high	+
chr19	46039513	46039514	VASP	high	+
chr7	5648680	5648681	FSCN1	high	+
chr7	5649010	5649011	FSCN1	high	+
chr7	5651746	5651747	FSCN1	high	+
chr7	5655853	5655854	FSCN1	high	+
chr7	5658262	5658263	FSCN1	high	+
chr13	21751416	21751417	MRP63	high	+
chr13	21752161	21752162	MRP63	high	+
chr13	21752573	21752574	MRP63	high	+
chr13	21753176	21753177	MRP63	high	+
chr13	21753760	21753761	MRP63	high	+
chr13	21754414	21754415	MRP63	high	+
chr13	21755164	21755165	MRP63	high	+
chr13	21757029	21757030	MRP63	high	+
chr13	21757399	21757400	MRP63	high	+
chr13	21757951	21757952	MRP63	high	+
chr13	21759139	21759140	MRP63	high	+
chr13	21762897	21762898	MRP63	high	+
chr13	21765311	21765312	MRP63	high	+
chr13	21765527	21765528	MRP63	high	+
chr6	112391518	112391519	TUBE1	high	-
chr6	112390268	112390269	TUBE1	high	-
chr6	112389356	112389357	TUBE1	high	-
chr5	40697242	40697243	PTGER4	high	+
chr5	40704008	40704009	PTGER4	high	+
chr12	57628667	57628668	SHMT2	high	+
chr1	78483400	78483401	DNAJB4	high	+
chr1	78484169	78484170	DNAJB4	high	+
chr1	78484383	78484384	DNAJB4	high	+
chr1	78485442	78485443	DNAJB4	high	+
chr1	78486401	78486402	DNAJB4	high	+
chr1	78488555	78488556	DNAJB4	high	+
chr1	78490552	78490553	DNAJB4	high	+
chr1	78490789	78490790	DNAJB4	high	+
chr1	78491181	78491182	DNAJB4	high	+
chr17	18169499	18169500	MIEF2	high	+
chr17	18169851	18169852	MIEF2	high	+
chr17	18171592	18171593	MIEF2	high	+
chr12	132621180	132621181	DDX51	high	-
chr12	132617971	132617972	DDX51	high	-
chr12	132610787	132610788	DDX51	high	-
chr12	132609975	132609976	DDX51	high	-
chr19	42375821	42375822	RPS19	high	+
chr19	42376553	42376554	RPS19	high	+
chr19	42376986	42376987	RPS19	high	+
chr19	42378310	42378311	RPS19	high	+
chr19	42379192	42379193	RPS19	high	+
chr19	42379457	42379458	RPS19	high	+
chr19	42380241	42380242	RPS19	high	+
chr19	42384460	42384461	RPS19	high	+
chr19	42389800	42389801	RPS19	high	+
chr19	42390208	42390209	RPS19	high	+
chrX	107172515	107172516	MID2	high	+
chrX	107173525	107173526	MID2	high	+
chrX	107174115	107174116	MID2	high	+
chrX	107174834	107174835	MID2	high	+
chrX	48345455	48345456	FTSJ1	high	+
chrX	48348785	48348786	FTSJ1	high	+
chrX	48351548	48351549	FTSJ1	high	+
chrX	48358284	48358285	FTSJ1	high	+
chrX	48359033	48359034	FTSJ1	high	+
chr2	170386025	170386026	FASTKD1	high	-
chr2	170385094	170385095	FASTKD1	high	-
chr2	170384680	170384681	FASTKD1	high	-
chr2	170383468	170383469	FASTKD1	high	-
chr2	170380969	170380970	FASTKD1	high	-
chr2	170379272	170379273	FASTKD1	high	-
chr2	170375250	170375251	FASTKD1	high	-
chr9	35661432	35661433	CCDC107	high	+
chr9	35661660	35661661	CCDC107	high	+
chr9	35665849	35665850	CCDC107	high	+
chr2	238482788	238482789	RAB17	high	-
chr2	238481165	238481166	RAB17	high	-
chr2	238480624	238480625	RAB17	high	-
chr2	238480175	238480176	RAB17	high	-
chr2	238478002	238478003	RAB17	high	-
chr1	117653257	117653258	TTF2	high	+
chr1	117654595	117654596	TTF2	high	+
chr1	117657425	117657426	TTF2	high	+
chr1	117662176	117662177	TTF2	high	+
chr21	37403956	37403957	SETD4	high	-
chr21	37402806	37402807	SETD4	high	-
chr21	37399160	37399161	SETD4	high	-
chr21	37398882	37398883	SETD4	high	-
chr21	37396161	37396162	SETD4	high	-
chr21	37394407	37394408	SETD4	high	-
chr21	37393783	37393784	SETD4	high	-
chr6	3144631	3144632	TUBB2A	high	-
chr11	66096108	66096109	RIN1	high	-
chr6	143741904	143741905	ADAT2	high	-
chr6	143741621	143741622	ADAT2	high	-
chr6	143738023	143738024	ADAT2	high	-
chr6	143736321	143736322	ADAT2	high	-
chr6	143735414	143735415	ADAT2	high	-
chr6	143735079	143735080	ADAT2	high	-
chr6	143734875	143734876	ADAT2	high	-
chr6	143734196	143734197	ADAT2	high	-
chr6	143732800	143732801	ADAT2	high	-
chr6	143732420	143732421	ADAT2	high	-
chr1	40435288	40435289	MFSD2A	high	+
chr12	51664852	51664853	DAZAP2	high	+
chr12	51665687	51665688	DAZAP2	high	+
chr12	51666785	51666786	DAZAP2	high	+
chr12	51671112	51671113	DAZAP2	high	+
chr12	51672964	51672965	DAZAP2	high	+
chrX	129067506	129067507	UTP14A	high	+
chrX	129069487	129069488	UTP14A	high	+
chrX	129070608	129070609	UTP14A	high	+
chr1	207533303	207533304	CD55	high	+
chr1	207533529	207533530	CD55	high	+
chr1	207533846	207533847	CD55	high	+
chr1	207534275	207534276	CD55	high	+
chr1	207536883	207536884	CD55	high	+
chr1	207537279	207537280	CD55	high	+
chr1	207541068	207541069	CD55	high	+
chr1	207542458	207542459	CD55	high	+
chr1	207546581	207546582	CD55	high	+
chr1	207546922	207546923	CD55	high	+
chr1	154248769	154248770	HAX1	high	+
chr1	154251234	154251235	HAX1	high	+
chrX	47431253	47431254	ARAF	high	+
chrX	47440270	47440271	ARAF	high	+
chr17	7215491	7215492	GPS2	high	-
chr17	7209430	7209431	GPS2	high	-
chr17	7208956	7208957	GPS2	high	-
chr17	7207886	7207887	GPS2	high	-
chr17	7207162	7207163	GPS2	high	-
chr17	7204714	7204715	GPS2	high	-
chr1	226037076	226037077	EPHX1	high	+
chr1	226040148	226040149	EPHX1	high	+
chr1	226045275	226045276	EPHX1	high	+
chr15	90773258	90773259	CIB1	high	-
chr15	90770186	90770187	CIB1	high	-
chr15	90765845	90765846	CIB1	high	-
chr15	90763673	90763674	CIB1	high	-
chr16	67853754	67853755	CENPT	high	-
chr16	67850859	67850860	CENPT	high	-
chr16	67849508	67849509	CENPT	high	-
chr14	104003386	104003387	TRMT61A	high	+
chr14	104006668	104006669	TRMT61A	high	+
chr14	104006930	104006931	TRMT61A	high	+
chr14	104007243	104007244	TRMT61A	high	+
chr14	104016764	104016765	TRMT61A	high	+
chr19	51300690	51300691	C19orf48	high	-
chr19	51300418	51300419	C19orf48	high	-
chr19	51299529	51299530	C19orf48	high	-
chr19	51295962	51295963	C19orf48	high	-
chr19	51290641	51290642	C19orf48	high	-
chr19	51289054	51289055	C19orf48	high	-
chr19	51288742	51288743	C19orf48	high	-
chr19	51288507	51288508	C19orf48	high	-
chr19	51287187	51287188	C19orf48	high	-
chr19	51286942	51286943	C19orf48	high	-
chr5	141321319	141321320	KIAA0141	high	+
chr5	141321541	141321542	KIAA0141	high	+
chr5	141324223	141324224	KIAA0141	high	+
chr5	141326389	141326390	KIAA0141	high	+
chr5	141328729	141328730	KIAA0141	high	+
chr5	141329350	141329351	KIAA0141	high	+
chr5	141329934	141329935	KIAA0141	high	+
chr5	141331535	141331536	KIAA0141	high	+
chr5	141332348	141332349	KIAA0141	high	+
chr5	141332915	141332916	KIAA0141	high	+
chr5	76031312	76031313	F2R	high	+
chr5	76032273	76032274	F2R	high	+
chr5	76033481	76033482	F2R	high	+
chr5	76035375	76035376	F2R	high	+
chr11	126129341	126129342	SRPR	high	-
chr11	126127524	126127525	SRPR	high	-
chr11	126125050	126125051	SRPR	high	-
chr11	126120066	126120067	SRPR	high	-
chr1	25896151	25896152	LDLRAP1	high	+
chr1	25897352	25897353	LDLRAP1	high	+
chr1	25901906	25901907	LDLRAP1	high	+
chr20	3028606	3028607	MRPS26	high	+
chr20	3032187	3032188	MRPS26	high	+
chr20	3033636	3033637	MRPS26	high	+
chr20	3038272	3038273	MRPS26	high	+
chr20	3039823	3039824	MRPS26	high	+
chr20	3041332	3041333	MRPS26	high	+
chr16	2145405	2145406	TSC2	high	+
chr16	2152478	2152479	TSC2	high	+
chr19	17694388	17694389	COLGALT1	high	+
chr19	17694826	17694827	COLGALT1	high	+
chr19	17696751	17696752	COLGALT1	high	+
chr19	17701925	17701926	COLGALT1	high	+
chr19	17705347	17705348	COLGALT1	high	+
chrX	49157579	49157580	PPP1R3F	high	+
chr22	50887547	50887548	PPP6R2	high	+
chr22	50890570	50890571	PPP6R2	high	+
chr11	118756868	118756869	BCL9L	high	-
chr22	32002712	32002713	PISD	high	-
chr6	111877686	111877687	TRAF3IP2	high	-
chr6	111876584	111876585	TRAF3IP2	high	-
chr6	111872635	111872636	TRAF3IP2	high	-
chr6	111865851	111865852	TRAF3IP2	high	-
chr3	42589707	42589708	VIPR1	high	+
chr2	220111115	220111116	ANKZF1	high	+
chr2	220113610	220113611	ANKZF1	high	+
chr2	220115037	220115038	ANKZF1	high	+
chr12	64897372	64897373	TBK1	high	+
chr12	64897600	64897601	TBK1	high	+
chr12	64906187	64906188	TBK1	high	+
chr12	64907207	64907208	TBK1	high	+
chr1	35227882	35227883	GJB5	high	+
chr1	35234947	35234948	GJB5	high	+
chr1	11846121	11846122	MTHFR	high	-
chr1	11841133	11841134	MTHFR	high	-
chr1	16338302	16338303	HSPB7	high	-
chr1	16333965	16333966	HSPB7	high	-
chr1	16326084	16326085	HSPB7	high	-
chr20	34104324	34104325	CEP250	high	+
chr20	34105287	34105288	CEP250	high	+
chr20	34105580	34105581	CEP250	high	+
chr20	34105862	34105863	CEP250	high	+
chr20	34106860	34106861	CEP250	high	+
chr20	34107075	34107076	CEP250	high	+
chr20	34110074	34110075	CEP250	high	+
chr20	34114243	34114244	CEP250	high	+
chr20	34114445	34114446	CEP250	high	+
chr3	63996556	63996557	PSMD6	high	-
chr3	63993834	63993835	PSMD6	high	-
chr3	63988944	63988945	PSMD6	high	-
chr11	17093694	17093695	RPS13	high	-
chr11	17092604	17092605	RPS13	high	-
chr11	17089918	17089919	RPS13	high	-
chr11	17089508	17089509	RPS13	high	-
chr11	17088308	17088309	RPS13	high	-
chr11	17085567	17085568	RPS13	high	-
chr20	57026743	57026744	VAPB	high	+
chr20	57027723	57027724	VAPB	high	+
chr20	57030990	57030991	VAPB	high	+
chr20	57034125	57034126	VAPB	high	+
chr20	57037827	57037828	VAPB	high	+
chr20	57038199	57038200	VAPB	high	+
chr8	143786530	143786531	LY6K	high	+
chr8	143795521	143795522	LY6K	high	+
chr1	184659392	184659393	EDEM3	high	-
chr1	184645126	184645127	EDEM3	high	-
chr4	84526678	84526679	AGPAT9	high	+
chr5	130541360	130541361	LYRM7	high	+
chr5	130541575	130541576	LYRM7	high	+
chr5	130548570	130548571	LYRM7	high	+
chr5	130548893	130548894	LYRM7	high	+
chr5	130552128	130552129	LYRM7	high	+
chr5	130553845	130553846	LYRM7	high	+
chr5	130555142	130555143	LYRM7	high	+
chr5	130555595	130555596	LYRM7	high	+
chr22	42059739	42059740	XRCC6	high	+
chr22	42060224	42060225	XRCC6	high	+
chr22	42062572	42062573	XRCC6	high	+
chr22	42063407	42063408	XRCC6	high	+
chr22	42067409	42067410	XRCC6	high	+
chr22	42073514	42073515	XRCC6	high	+
chr5	52393542	52393543	MOCS2	high	-
chr5	52391575	52391576	MOCS2	high	-
chr5	52390458	52390459	MOCS2	high	-
chr5	52387008	52387009	MOCS2	high	-
chr5	52384857	52384858	MOCS2	high	-
chr19	47277516	47277517	SLC1A5	high	-
chr19	47277034	47277035	SLC1A5	high	-
chr19	47276796	47276797	SLC1A5	high	-
chr19	47276113	47276114	SLC1A5	high	-
chr19	47274277	47274278	SLC1A5	high	-
chr19	47270718	47270719	SLC1A5	high	-
chr19	47263332	47263333	SLC1A5	high	-
chr12	49157820	49157821	ADCY6	high	-
chr12	49156236	49156237	ADCY6	high	-
chr12	49147479	49147480	ADCY6	high	-
chr7	51084129	51084130	COBL	high	-
chr1	3402457	3402458	ARHGEF16	high	+
chr1	3403302	3403303	ARHGEF16	high	+
chr1	3404117	3404118	ARHGEF16	high	+
chr1	3404518	3404519	ARHGEF16	high	+
chr12	76441564	76441565	NAP1L1	high	-
chr12	76441070	76441071	NAP1L1	high	-
chr12	76440535	76440536	NAP1L1	high	-
chr12	76440011	76440012	NAP1L1	high	-
chr12	76439604	76439605	NAP1L1	high	-
chr12	76439205	76439206	NAP1L1	high	-
chr12	76438685	76438686	NAP1L1	high	-
chr12	76438466	76438467	NAP1L1	high	-
chr12	76438093	76438094	NAP1L1	high	-
chr12	76436826	76436827	NAP1L1	high	-
chr12	76435852	76435853	NAP1L1	high	-
chr12	76430436	76430437	NAP1L1	high	-
chr12	76426837	76426838	NAP1L1	high	-
chr16	1398908	1398909	TSR3	high	-
chr7	93516003	93516004	TFPI2	high	-
chr7	93515357	93515358	TFPI2	high	-
chr7	93515150	93515151	TFPI2	high	-
chr7	93514750	93514751	TFPI2	high	-
chr7	93514317	93514318	TFPI2	high	-
chr7	93513765	93513766	TFPI2	high	-
chr7	93508838	93508839	TFPI2	high	-
chr7	93507613	93507614	TFPI2	high	-
chr7	93507163	93507164	TFPI2	high	-
chr7	93501136	93501137	TFPI2	high	-
chr19	10663753	10663754	ATG4D	high	+
chr19	10667635	10667636	ATG4D	high	+
chr20	3758170	3758171	CENPB	high	-
chr1	44092226	44092227	PTPRF	high	+
chr1	44093412	44093413	PTPRF	high	+
chr1	44101401	44101402	PTPRF	high	+
chr21	45225127	45225128	RRP1	high	+
chr21	45225375	45225376	RRP1	high	+
chr21	45225676	45225677	RRP1	high	+
chr21	45226520	45226521	RRP1	high	+
chr21	45227013	45227014	RRP1	high	+
chr21	45234535	45234536	RRP1	high	+
chr21	45235644	45235645	RRP1	high	+
chr5	112204093	112204094	SRP19	high	+
chr5	112204796	112204797	SRP19	high	+
chr5	112205668	112205669	SRP19	high	+
chr5	112211670	112211671	SRP19	high	+
chr5	112212040	112212041	SRP19	high	+
chr5	112212314	112212315	SRP19	high	+
chr5	112212825	112212826	SRP19	high	+
chr4	159630032	159630033	PPID	high	-
chr17	6351683	6351684	PITPNM3	high	-
chr17	6341854	6341855	PITPNM3	high	-
chr7	150750224	150750225	CDK5	high	-
chr7	150739035	150739036	CDK5	high	-
chr7	150736749	150736750	CDK5	high	-
chr7	150736541	150736542	CDK5	high	-
chr9	134726300	134726301	MED27	high	-
chr9	134724602	134724603	MED27	high	-
chr2	71306900	71306901	NAGK	high	+
chr2	71309363	71309364	NAGK	high	+
chr2	71310946	71310947	NAGK	high	+
chr2	71311471	71311472	NAGK	high	+
chr2	71311771	71311772	NAGK	high	+
chr19	39984407	39984408	TIMM50	high	+
chr19	39987514	39987515	TIMM50	high	+
chr19	39996793	39996794	TIMM50	high	+
chr19	39997060	39997061	TIMM50	high	+
chr19	39998431	39998432	TIMM50	high	+
chr16	1842665	1842666	NUBP2	high	+
chr16	1847026	1847027	NUBP2	high	+
chr16	1848629	1848630	NUBP2	high	+
chr16	1852331	1852332	NUBP2	high	+
chr15	65385147	65385148	UBAP1L	high	-
chr15	65384272	65384273	UBAP1L	high	-
chr15	65383649	65383650	UBAP1L	high	-
chr15	65382297	65382298	UBAP1L	high	-
chr15	65375422	65375423	UBAP1L	high	-
chr15	65372516	65372517	UBAP1L	high	-
chr11	67231047	67231048	TMEM134	high	-
chr11	67229238	67229239	TMEM134	high	-
chr14	51099833	51099834	SAV1	high	-
chr14	51098976	51098977	SAV1	high	-
chr14	51097493	51097494	SAV1	high	-
chr14	51096747	51096748	SAV1	high	-
chr14	51095835	51095836	SAV1	high	-
chr14	51095469	51095470	SAV1	high	-
chr14	51093389	51093390	SAV1	high	-
chr14	51089420	51089421	SAV1	high	-
chr14	51088579	51088580	SAV1	high	-
chr6	24786878	24786879	GMNN	high	+
chr6	24787577	24787578	GMNN	high	+
chr6	24789800	24789801	GMNN	high	+
chr6	24794834	24794835	GMNN	high	+
chr19	53300264	53300265	ZNF28	high	-
chr19	53293970	53293971	ZNF28	high	-
chr19	53293100	53293101	ZNF28	high	-
chr19	53290709	53290710	ZNF28	high	-
chr8	145539206	145539207	DGAT1	high	-
chr8	145538575	145538576	DGAT1	high	-
chr8	145538249	145538250	DGAT1	high	-
chr1	209787766	209787767	LAMB3	high	-
chr1	209775159	209775160	LAMB3	high	-
chr3	127291519	127291520	TPRA1	high	-
chr14	60635701	60635702	PCNXL4	high	+
chr14	77583400	77583401	CIPC	high	+
chr14	77588366	77588367	CIPC	high	+
chr10	126526024	126526025	FAM175B	high	+
chr10	126526234	126526235	FAM175B	high	+
chr10	126526617	126526618	FAM175B	high	+
chr10	126527020	126527021	FAM175B	high	+
chr10	126527358	126527359	FAM175B	high	+
chr10	126530634	126530635	FAM175B	high	+
chr10	126539166	126539167	FAM175B	high	+
chr11	110042316	110042317	ZC3H12C	high	+
chr11	110042862	110042863	ZC3H12C	high	+
chr11	110043250	110043251	ZC3H12C	high	+
chr19	18510456	18510457	GDF15	high	+
chr19	18511420	18511421	GDF15	high	+
chr19	18514145	18514146	GDF15	high	+
chr22	42908222	42908223	RRP7A	high	-
chr22	42907818	42907819	RRP7A	high	-
chr22	42907202	42907203	RRP7A	high	-
chr22	42906995	42906996	RRP7A	high	-
chr22	42906710	42906711	RRP7A	high	-
chr22	42905989	42905990	RRP7A	high	-
chr22	42905535	42905536	RRP7A	high	-
chr22	42904406	42904407	RRP7A	high	-
chr22	42904054	42904055	RRP7A	high	-
chr22	42901481	42901482	RRP7A	high	-
chr22	42898068	42898069	RRP7A	high	-
chr22	42894708	42894709	RRP7A	high	-
chr22	42894133	42894134	RRP7A	high	-
chr6	33377642	33377643	CUTA	high	-
chr6	33662420	33662421	UQCC2	high	-
chr9	139322119	139322120	INPP5E	high	-
chr9	139320670	139320671	INPP5E	high	-
chr9	139320298	139320299	INPP5E	high	-
chr9	139319784	139319785	INPP5E	high	-
chr9	139315889	139315890	INPP5E	high	-
chr9	139312247	139312248	INPP5E	high	-
chr5	118171777	118171778	DTWD2	high	-
chr5	118171574	118171575	DTWD2	high	-
chr5	118170051	118170052	DTWD2	high	-
chr5	118169589	118169590	DTWD2	high	-
chr5	118165924	118165925	DTWD2	high	-
chr1	87214123	87214124	SH3GLB1	high	+
chr1	87221279	87221280	SH3GLB1	high	+
chr17	7614638	7614639	WRAP53	high	+
chr16	71316065	71316066	CMTR2	high	-
chr16	71315357	71315358	CMTR2	high	-
chr16	71314876	71314877	CMTR2	high	-
chr16	71314163	71314164	CMTR2	high	-
chr16	71313744	71313745	CMTR2	high	-
chr5	132158076	132158077	SHROOM1	high	-
chr5	132156973	132156974	SHROOM1	high	-
chr5	132156448	132156449	SHROOM1	high	-
chr5	132154006	132154007	SHROOM1	high	-
chr5	132153000	132153001	SHROOM1	high	-
chr5	132152584	132152585	SHROOM1	high	-
chr5	132151523	132151524	SHROOM1	high	-
chr5	132148861	132148862	SHROOM1	high	-
chr17	43094131	43094132	DCAKD	high	-
chr17	43093839	43093840	DCAKD	high	-
chr17	43091842	43091843	DCAKD	high	-
chr19	43976362	43976363	PHLDB3	high	-
chr19	43969149	43969150	PHLDB3	high	-
chr19	43965607	43965608	PHLDB3	high	-
chr19	43965322	43965323	PHLDB3	high	-
chr19	43965025	43965026	PHLDB3	high	-
chrX	48748210	48748211	TIMM17B	high	-
chrX	48747257	48747258	TIMM17B	high	-
chrX	48738684	48738685	TIMM17B	high	-
chrX	48738071	48738072	TIMM17B	high	-
chrX	48736667	48736668	TIMM17B	high	-
chr9	114445224	114445225	C9orf84	high	-
chr6	107017976	107017977	AIM1	high	+
chr15	76024902	76024903	ODF3L1	high	+
chr15	76033583	76033584	ODF3L1	high	+
chr1	20826293	20826294	MUL1	high	-
chr18	72778200	72778201	ZNF407	high	+
chr12	72003292	72003293	ZFC3H1	high	-
chr12	71999298	71999299	ZFC3H1	high	-
chr12	71998716	71998717	ZFC3H1	high	-
chr12	71998093	71998094	ZFC3H1	high	-
chr16	46691072	46691073	VPS35	high	-
chr16	46690081	46690082	VPS35	high	-
chr16	46686833	46686834	VPS35	high	-
chr16	46683978	46683979	VPS35	high	-
chr10	104148984	104148985	GBF1	high	+
chr10	104149292	104149293	GBF1	high	+
chr10	104153217	104153218	GBF1	high	+
chr15	34522099	34522100	EMC4	high	+
chr15	34523530	34523531	EMC4	high	+
chr15	34527378	34527379	EMC4	high	+
chr14	36768120	36768121	MBIP	high	-
chr4	2932638	2932639	MFSD10	high	-
chr17	73124217	73124218	NT5C	high	-
chr17	73123999	73124000	NT5C	high	-
chr17	73119974	73119975	NT5C	high	-
chr17	73119533	73119534	NT5C	high	-
chr17	73119333	73119334	NT5C	high	-
chr5	132210853	132210854	AFF4	high	-
chr5	132205028	132205029	AFF4	high	-
chr5	132198706	132198707	AFF4	high	-
chr5	132196883	132196884	AFF4	high	-
chr6	11714237	11714238	ADTRP	high	-
chr11	67357729	67357730	GSTP1	high	+
chr11	67357939	67357940	GSTP1	high	+
chr1	161147453	161147454	PPOX	high	+
chr17	80004470	80004471	RFNG	high	-
chr17	80003228	80003229	RFNG	high	-
chr17	79993763	79993764	RFNG	high	-
chr17	79993048	79993049	RFNG	high	-
chr17	56282622	56282623	MKS1	high	-
chr17	56279764	56279765	MKS1	high	-
chr17	56275270	56275271	MKS1	high	-
chr10	91101325	91101326	IFIT3	high	+
chr1	85784514	85784515	DDAH1	high	-
chr6	43192940	43192941	DNPH1	high	-
chr6	43180445	43180446	DNPH1	high	-
chr6	43179440	43179441	DNPH1	high	-
chr6	43178672	43178673	DNPH1	high	-
chr19	36604318	36604319	POLR2I	high	-
chr19	36602783	36602784	POLR2I	high	-
chr19	36596575	36596576	POLR2I	high	-
chr19	36595074	36595075	POLR2I	high	-
chr9	139380168	139380169	C9orf163	high	+
chr5	175953949	175953950	RNF44	high	-
chr5	175953250	175953251	RNF44	high	-
chr5	175950920	175950921	RNF44	high	-
chr5	175942149	175942150	RNF44	high	-
chr22	37154596	37154597	IFT27	high	-
chr14	38058776	38058777	FOXA1	high	-
chr14	38057068	38057069	FOXA1	high	-
chr1	45794178	45794179	MUTYH	high	-
chr1	45788589	45788590	MUTYH	high	-
chr11	66130307	66130308	SLC29A2	high	-
chr11	66128436	66128437	SLC29A2	high	-
chr11	66127616	66127617	SLC29A2	high	-
chr11	66126629	66126630	SLC29A2	high	-
chr11	66123981	66123982	SLC29A2	high	-
chr11	66123300	66123301	SLC29A2	high	-
chr11	66122649	66122650	SLC29A2	high	-
chr11	66122295	66122296	SLC29A2	high	-
chr11	66122041	66122042	SLC29A2	high	-
chr11	66120940	66120941	SLC29A2	high	-
chr11	66120076	66120077	SLC29A2	high	-
chr11	66116204	66116205	SLC29A2	high	-
chr19	47886163	47886164	DHX34	high	+
chr19	47886490	47886491	DHX34	high	+
chr19	47887489	47887490	DHX34	high	+
chr19	47888996	47888997	DHX34	high	+
chr19	47890372	47890373	DHX34	high	+
chr19	47891367	47891368	DHX34	high	+
chr19	47892121	47892122	DHX34	high	+
chr19	47896467	47896468	DHX34	high	+
chr9	35738775	35738776	CREB3	high	+
chr1	90501019	90501020	ZNF326	high	+
chr1	90502392	90502393	ZNF326	high	+
chr1	90503188	90503189	ZNF326	high	+
chr1	90510110	90510111	ZNF326	high	+
chr1	109243577	109243578	PRPF38B	high	+
chr1	109243987	109243988	PRPF38B	high	+
chr1	109244404	109244405	PRPF38B	high	+
chr1	109244610	109244611	PRPF38B	high	+
chr1	109245549	109245550	PRPF38B	high	+
chr1	109254948	109254949	PRPF38B	high	+
chr8	23047845	23047846	TNFRSF10A	high	-
chr8	23047380	23047381	TNFRSF10A	high	-
chr8	23046380	23046381	TNFRSF10A	high	-
chr8	23044863	23044864	TNFRSF10A	high	-
chr8	23043932	23043933	TNFRSF10A	high	-
chr8	23042716	23042717	TNFRSF10A	high	-
chr8	23042161	23042162	TNFRSF10A	high	-
chr8	23037094	23037095	TNFRSF10A	high	-
chr8	23035997	23035998	TNFRSF10A	high	-
chr6	24426085	24426086	MRS2	high	+
chr6	24426389	24426390	MRS2	high	+
chr6	24428009	24428010	MRS2	high	+
chr6	24430773	24430774	MRS2	high	+
chr6	24432434	24432435	MRS2	high	+
chr6	24432792	24432793	MRS2	high	+
chr6	24433526	24433527	MRS2	high	+
chr6	30508977	30508978	GNL1	high	-
chr6	30503256	30503257	GNL1	high	-
chr6	30500525	30500526	GNL1	high	-
chr6	30499928	30499929	GNL1	high	-
chr6	30496179	30496180	GNL1	high	-
chr2	20882249	20882250	C2orf43	high	-
chr2	20878084	20878085	C2orf43	high	-
chr10	135167505	135167506	FUOM	high	-
chr10	135162232	135162233	FUOM	high	-
chr10	135160381	135160382	FUOM	high	-
chr10	135159459	135159460	FUOM	high	-
chr10	135158779	135158780	FUOM	high	-
chr10	135157824	135157825	FUOM	high	-
chr10	135157109	135157110	FUOM	high	-
chr10	135155900	135155901	FUOM	high	-
chrX	48463976	48463977	WDR13	high	+
chrX	48464744	48464745	WDR13	high	+
chrX	48467210	48467211	WDR13	high	+
chrX	48467727	48467728	WDR13	high	+
chrX	48467992	48467993	WDR13	high	+
chrX	48470852	48470853	WDR13	high	+
chrX	48474142	48474143	WDR13	high	+
chrX	48477419	48477420	WDR13	high	+
chr1	223967060	223967061	CAPN2	high	+
chr16	4558611	4558612	CDIP1	high	-
chr16	4554399	4554400	CDIP1	high	-
chr16	4548140	4548141	CDIP1	high	-
chr2	69543477	69543478	GFPT1	high	-
chr2	69542388	69542389	GFPT1	high	-
chr2	69542125	69542126	GFPT1	high	-
chr2	69538105	69538106	GFPT1	high	-
chr1	153577888	153577889	S100A16	high	-
chr1	153577642	153577643	S100A16	high	-
chr1	153576970	153576971	S100A16	high	-
chr1	153576479	153576480	S100A16	high	-
chr1	153575329	153575330	S100A16	high	-
chr1	153573879	153573880	S100A16	high	-
chr1	153571809	153571810	S100A16	high	-
chr1	153570627	153570628	S100A16	high	-
chr1	153566164	153566165	S100A16	high	-
chr1	153565097	153565098	S100A16	high	-
chr10	27828488	27828489	RAB18	high	+
chr10	27829094	27829095	RAB18	high	+
chr10	27829708	27829709	RAB18	high	+
chr10	27831091	27831092	RAB18	high	+
chr10	27833001	27833002	RAB18	high	+
chr10	27834400	27834401	RAB18	high	+
chr10	27837942	27837943	RAB18	high	+
chrX	133989415	133989416	FAM122C	high	+
chrX	133994703	133994704	FAM122C	high	+
chrX	133995253	133995254	FAM122C	high	+
chrX	133996795	133996796	FAM122C	high	+
chrX	133997269	133997270	FAM122C	high	+
chrX	133998738	133998739	FAM122C	high	+
chr19	39876303	39876304	PAF1	high	-
chr19	39869716	39869717	PAF1	high	-
chr1	36602523	36602524	TRAPPC3	high	-
chr11	65360313	65360314	EHBP1L1	high	+
chr11	65361510	65361511	EHBP1L1	high	+
chr11	65362306	65362307	EHBP1L1	high	+
chr11	104813943	104813944	CASP4	high	-
chr19	7674567	7674568	XAB2	high	-
chr4	153900498	153900499	FHDC1	high	+
chr10	104238406	104238407	ACTR1A	high	-
chr10	104237936	104237937	ACTR1A	high	-
chr10	104235884	104235885	ACTR1A	high	-
chr10	104232079	104232080	ACTR1A	high	-
chr20	3731942	3731943	C20orf27	high	-
chr20	3727014	3727015	C20orf27	high	-
chr20	3724011	3724012	C20orf27	high	-
chr20	3723755	3723756	C20orf27	high	-
chr20	3723377	3723378	C20orf27	high	-
chr12	117291159	117291160	RNFT2	high	+
chr12	117295847	117295848	RNFT2	high	+
chr12	117298492	117298493	RNFT2	high	+
chr9	131834011	131834012	FAM73B	high	+
chr11	295654	295655	ATHL1	high	+
chr11	297477	297478	ATHL1	high	+
chr11	302017	302018	ATHL1	high	+
chr11	304759	304760	ATHL1	high	+
chr11	309569	309570	ATHL1	high	+
chr11	310140	310141	ATHL1	high	+
chr3	189674867	189674868	LEPREL1	high	-
chr17	27399269	27399270	MYO18A	high	-
chr17	27398178	27398179	MYO18A	high	-
chr17	27397562	27397563	MYO18A	high	-
chr17	27397307	27397308	MYO18A	high	-
chr17	27396277	27396278	MYO18A	high	-
chr17	27395621	27395622	MYO18A	high	-
chr17	27395329	27395330	MYO18A	high	-
chr17	27391845	27391846	MYO18A	high	-
chr17	27390884	27390885	MYO18A	high	-
chr17	27386797	27386798	MYO18A	high	-
chr8	86126293	86126294	C8orf59	high	-
chr8	86125926	86125927	C8orf59	high	-
chr8	86123936	86123937	C8orf59	high	-
chr4	77036060	77036061	NUP54	high	-
chr11	112014210	112014211	IL18	high	-
chr11	112009454	112009455	IL18	high	-
chr11	112008076	112008077	IL18	high	-
chr11	112005593	112005594	IL18	high	-
chr11	112004436	112004437	IL18	high	-
chr11	112002425	112002426	IL18	high	-
chr13	110796028	110796029	COL4A1	high	-
chr16	66836367	66836368	NAE1	high	-
chr16	66832131	66832132	NAE1	high	-
chr16	66831153	66831154	NAE1	high	-
chr16	66823803	66823804	NAE1	high	-
chr16	50072938	50072939	CNEP1R1	high	+
chr16	50073369	50073370	CNEP1R1	high	+
chr16	50076687	50076688	CNEP1R1	high	+
chr16	50078833	50078834	CNEP1R1	high	+
chr16	50079194	50079195	CNEP1R1	high	+
chr17	79201886	79201887	ENTHD2	high	-
chr17	79199038	79199039	ENTHD2	high	-
chr17	79198418	79198419	ENTHD2	high	-
chr17	79193110	79193111	ENTHD2	high	-
chr17	79189393	79189394	ENTHD2	high	-
chr17	79189102	79189103	ENTHD2	high	-
chr3	50157183	50157184	RBM5	high	+
chr11	118886250	118886251	RPS25	high	-
chr11	118884781	118884782	RPS25	high	-
chr11	118884493	118884494	RPS25	high	-
chr11	118882164	118882165	RPS25	high	-
chr22	39129590	39129591	SUN2	high	-
chr22	39129306	39129307	SUN2	high	-
chr22	39120915	39120916	SUN2	high	-
chr22	39115989	39115990	SUN2	high	-
chr9	132499873	132499874	PTGES	high	-
chr9	132499640	132499641	PTGES	high	-
chr9	132495611	132495612	PTGES	high	-
chr9	132492791	132492792	PTGES	high	-
chr9	132486001	132486002	PTGES	high	-
chr19	50003120	50003121	RPS11	high	+
chr1	151840668	151840669	THEM4	high	-
chr1	151839426	151839427	THEM4	high	-
chr1	151839191	151839192	THEM4	high	-
chr1	151831278	151831279	THEM4	high	-
chr3	58308607	58308608	RPP14	high	+
chr3	58309157	58309158	RPP14	high	+
chr3	58309381	58309382	RPP14	high	+
chr3	58309814	58309815	RPP14	high	+
chr3	58310351	58310352	RPP14	high	+
chr3	58315767	58315768	RPP14	high	+
chr3	58316459	58316460	RPP14	high	+
chr5	176508918	176508919	ZNF346	high	+
chr5	176509921	176509922	ZNF346	high	+
chr5	176520842	176520843	ZNF346	high	+
chr5	176521042	176521043	ZNF346	high	+
chr5	176521388	176521389	ZNF346	high	+
chr8	94829427	94829428	TMEM67	high	+
chr8	94829847	94829848	TMEM67	high	+
chr8	94830238	94830239	TMEM67	high	+
chr8	94831399	94831400	TMEM67	high	+
chr8	94831844	94831845	TMEM67	high	+
chr8	94832602	94832603	TMEM67	high	+
chr8	94835084	94835085	TMEM67	high	+
chr8	94835301	94835302	TMEM67	high	+
chr8	94839623	94839624	TMEM67	high	+
chr8	94840932	94840933	TMEM67	high	+
chr2	173371130	173371131	ITGA6	high	+
chr2	173372296	173372297	ITGA6	high	+
chr11	75133016	75133017	RPS3	high	+
chr11	75135859	75135860	RPS3	high	+
chr3	158547204	158547205	MFSD1	high	+
chr3	158547913	158547914	MFSD1	high	+
chr3	158548900	158548901	MFSD1	high	+
chr3	158549281	158549282	MFSD1	high	+
chr3	158557781	158557782	MFSD1	high	+
chr1	45482237	45482238	UROD	high	+
chr1	45494428	45494429	UROD	high	+
chr7	56068670	56068671	GBAS	high	+
chr7	56070638	56070639	GBAS	high	+
chr7	56076587	56076588	GBAS	high	+
chr7	56079148	56079149	GBAS	high	+
chr7	56081765	56081766	GBAS	high	+
chr7	56082607	56082608	GBAS	high	+
chr5	64888375	64888376	PPWD1	high	+
chr5	64890432	64890433	PPWD1	high	+
chr5	64891344	64891345	PPWD1	high	+
chr5	64896372	64896373	PPWD1	high	+
chr1	22146367	22146368	HSPG2	high	-
chr1	22143865	22143866	HSPG2	high	-
chr1	22134876	22134877	HSPG2	high	-
chr7	142967306	142967307	GSTK1	high	+
chr7	142967854	142967855	GSTK1	high	+
chr7	142969558	142969559	GSTK1	high	+
chr7	142970867	142970868	GSTK1	high	+
chr21	45569856	45569857	C21orf33	high	+
chr21	45573642	45573643	C21orf33	high	+
chr21	45577402	45577403	C21orf33	high	+
chr11	57061772	57061773	TNKS1BP1	high	-
chr2	242166748	242166749	HDLBP	high	-
chr2	242160528	242160529	HDLBP	high	-
chr2	242159207	242159208	HDLBP	high	-
chr2	242159003	242159004	HDLBP	high	-
chr7	95034413	95034414	PON2	high	-
chr7	95033638	95033639	PON2	high	-
chr7	95033378	95033379	PON2	high	-
chr7	95033049	95033050	PON2	high	-
chr7	95032382	95032383	PON2	high	-
chr7	95032110	95032111	PON2	high	-
chr7	95031786	95031787	PON2	high	-
chr7	95030403	95030404	PON2	high	-
chr7	95024710	95024711	PON2	high	-
chr7	95023435	95023436	PON2	high	-
chr11	85402468	85402469	SYTL2	high	-
chr11	85400360	85400361	SYTL2	high	-
chr11	85398604	85398605	SYTL2	high	-
chr20	25208702	25208703	ENTPD6	high	+
chr20	25209505	25209506	ENTPD6	high	+
chr20	25210838	25210839	ENTPD6	high	+
chr20	25211722	25211723	ENTPD6	high	+
chr20	25212560	25212561	ENTPD6	high	+
chr20	25212771	25212772	ENTPD6	high	+
chr20	25213263	25213264	ENTPD6	high	+
chr20	25215746	25215747	ENTPD6	high	+
chr20	25218058	25218059	ENTPD6	high	+
chr20	25220164	25220165	ENTPD6	high	+
chr20	25221269	25221270	ENTPD6	high	+
chr17	41167030	41167031	IFI35	high	+
chr17	41169575	41169576	IFI35	high	+
chr17	41172921	41172922	IFI35	high	+
chr17	41174616	41174617	IFI35	high	+
chr17	41174828	41174829	IFI35	high	+
chr17	41175445	41175446	IFI35	high	+
chr17	41178664	41178665	IFI35	high	+
chr1	46505993	46505994	MAST2	medium	+
chr1	46506977	46506978	MAST2	medium	+
chr1	46515723	46515724	MAST2	medium	+
chrX	38128859	38128860	RPGR	medium	-
chrX	38127027	38127028	RPGR	medium	-
chrX	38123105	38123106	RPGR	medium	-
chrX	38121762	38121763	RPGR	medium	-
chrX	38121194	38121195	RPGR	medium	-
chrX	38119151	38119152	RPGR	medium	-
chr12	123319418	123319419	CCDC62	medium	+
chr12	123322815	123322816	CCDC62	medium	+
chr11	68856165	68856166	TPCN2	medium	+
chr11	68856801	68856802	TPCN2	medium	+
chr11	68857459	68857460	TPCN2	medium	+
chr11	68858065	68858066	TPCN2	medium	+
chr11	68858863	68858864	TPCN2	medium	+
chr11	68859724	68859725	TPCN2	medium	+
chr11	68860049	68860050	TPCN2	medium	+
chr11	68861362	68861363	TPCN2	medium	+
chr11	68867238	68867239	TPCN2	medium	+
chr18	2537874	2537875	METTL4	medium	-
chr2	110880957	110880958	NPHP1	medium	-
chr2	110871507	110871508	NPHP1	medium	-
chr14	24758225	24758226	DHRS1	medium	-
chr14	24748287	24748288	DHRS1	medium	-
chr3	179306324	179306325	MRPL47	medium	-
chr3	179306104	179306105	MRPL47	medium	-
chr3	179305903	179305904	MRPL47	medium	-
chr3	179303371	179303372	MRPL47	medium	-
chr3	179302060	179302061	MRPL47	medium	-
chr3	179301114	179301115	MRPL47	medium	-
chr3	179300242	179300243	MRPL47	medium	-
chr3	179300033	179300034	MRPL47	medium	-
chr3	179298032	179298033	MRPL47	medium	-
chr3	179294466	179294467	MRPL47	medium	-
chr3	179294264	179294265	MRPL47	medium	-
chr16	66977896	66977897	CES2	medium	+
chr16	66978440	66978441	CES2	medium	+
chr16	66978646	66978647	CES2	medium	+
chr16	66978934	66978935	CES2	medium	+
chr16	66979742	66979743	CES2	medium	+
chr16	66983949	66983950	CES2	medium	+
chr1	100615759	100615760	TRMT13	medium	+
chr1	100616632	100616633	TRMT13	medium	+
chr1	100619481	100619482	TRMT13	medium	+
chr1	100623255	100623256	TRMT13	medium	+
chr1	100629089	100629090	TRMT13	medium	+
chr1	146626927	146626928	PRKAB2	medium	-
chr1	146623802	146623803	PRKAB2	medium	-
chr19	9960950	9960951	PIN1	medium	+
chr19	9963645	9963646	PIN1	medium	+
chr19	9964010	9964011	PIN1	medium	+
chr19	9969896	9969897	PIN1	medium	+
chr19	9971085	9971086	PIN1	medium	+
chr19	9972665	9972666	PIN1	medium	+
chr19	9973188	9973189	PIN1	medium	+
chr5	68427426	68427427	SLC30A5	medium	+
chr5	68427847	68427848	SLC30A5	medium	+
chr5	68428486	68428487	SLC30A5	medium	+
chr5	68428909	68428910	SLC30A5	medium	+
chr5	68430929	68430930	SLC30A5	medium	+
chr5	68435577	68435578	SLC30A5	medium	+
chr5	68437037	68437038	SLC30A5	medium	+
chr1	173755392	173755393	KLHL20	medium	+
chr1	173755775	173755776	KLHL20	medium	+
chr1	173756598	173756599	KLHL20	medium	+
chr1	173758108	173758109	KLHL20	medium	+
chr1	173761019	173761020	KLHL20	medium	+
chr1	173761729	173761730	KLHL20	medium	+
chr6	28212100	28212101	ZKSCAN4	medium	-
chr6	28211452	28211453	ZKSCAN4	medium	-
chr6	28210701	28210702	ZKSCAN4	medium	-
chr6	28209518	28209519	ZKSCAN4	medium	-
chr6	28208803	28208804	ZKSCAN4	medium	-
chr9	140138428	140138429	TUBB4B	medium	+
chr9	140151758	140151759	TUBB4B	medium	+
chr19	18055646	18055647	CCDC124	medium	+
chr19	18056502	18056503	CCDC124	medium	+
chr19	18057841	18057842	CCDC124	medium	+
chr19	18059737	18059738	CCDC124	medium	+
chr19	18066329	18066330	CCDC124	medium	+
chr2	20400573	20400574	SDC1	medium	-
chr2	20389119	20389120	SDC1	medium	-
chr15	90376500	90376501	AP3S2	medium	-
chr15	90375814	90375815	AP3S2	medium	-
chr15	90375370	90375371	AP3S2	medium	-
chr15	90373843	90373844	AP3S2	medium	-
chr15	90369844	90369845	AP3S2	medium	-
chr15	90369644	90369645	AP3S2	medium	-
chr15	90368828	90368829	AP3S2	medium	-
chr4	533589	533590	PIGG	medium	+
chr4	533964	533965	PIGG	medium	+
chr4	534928	534929	PIGG	medium	+
chr4	535142	535143	PIGG	medium	+
chr3	194306863	194306864	TMEM44	medium	-
chr3	194304524	194304525	TMEM44	medium	-
chr3	194304151	194304152	TMEM44	medium	-
chr3	194302328	194302329	TMEM44	medium	-
chr3	194301608	194301609	TMEM44	medium	-
chr3	194300827	194300828	TMEM44	medium	-
chr3	194299847	194299848	TMEM44	medium	-
chr3	194298002	194298003	TMEM44	medium	-
chr3	194297236	194297237	TMEM44	medium	-
chr3	194295718	194295719	TMEM44	medium	-
chr3	194295204	194295205	TMEM44	medium	-
chr17	7505827	7505828	MPDU1	medium	+
chr17	7508006	7508007	MPDU1	medium	+
chr16	57187672	57187673	FAM192A	medium	-
chr16	57187256	57187257	FAM192A	medium	-
chr16	57186661	57186662	FAM192A	medium	-
chr16	57186419	57186420	FAM192A	medium	-
chr16	57183837	57183838	FAM192A	medium	-
chr16	57181721	57181722	FAM192A	medium	-
chr16	57179072	57179073	FAM192A	medium	-
chr16	57174776	57174777	FAM192A	medium	-
chr17	78101253	78101254	GAA	medium	+
chr17	78105946	78105947	GAA	medium	+
chr20	35179771	35179772	MYL9	medium	+
chr20	35182205	35182206	MYL9	medium	+
chr20	35188886	35188887	MYL9	medium	+
chr11	71951683	71951684	INPPL1	medium	+
chr11	71964053	71964054	INPPL1	medium	+
chr10	102724828	102724829	MRPL43	medium	-
chr10	102720828	102720829	MRPL43	medium	-
chr10	102720534	102720535	MRPL43	medium	-
chr10	102719460	102719461	MRPL43	medium	-
chr10	102717183	102717184	MRPL43	medium	-
chr10	102716315	102716316	MRPL43	medium	-
chr3	69024715	69024716	EOGT	medium	-
chr19	43965289	43965290	LYPD3	medium	-
chr20	37670905	37670906	DHX35	medium	+
chr20	37672229	37672230	DHX35	medium	+
chr20	37673879	37673880	DHX35	medium	+
chr20	37677592	37677593	DHX35	medium	+
chr20	37679182	37679183	DHX35	medium	+
chr20	37679566	37679567	DHX35	medium	+
chr7	72983568	72983569	TBL2	medium	-
chr7	72983283	72983284	TBL2	medium	-
chr7	72982156	72982157	TBL2	medium	-
chr7	72981871	72981872	TBL2	medium	-
chr7	72975311	72975312	TBL2	medium	-
chr7	72973084	72973085	TBL2	medium	-
chr7	72969777	72969778	TBL2	medium	-
chr10	135070708	135070709	ADAM8	medium	-
chr1	201202816	201202817	IGFN1	medium	+
chr1	201211754	201211755	IGFN1	medium	+
chr22	19163423	19163424	SLC25A1	medium	-
chr22	19153299	19153300	SLC25A1	medium	-
chr22	19151231	19151232	SLC25A1	medium	-
chr22	19150890	19150891	SLC25A1	medium	-
chr1	36032850	36032851	NCDN	medium	+
chr1	36036733	36036734	NCDN	medium	+
chr1	36044655	36044656	NCDN	medium	+
chr1	36045809	36045810	NCDN	medium	+
chr12	113830204	113830205	PLBD2	medium	+
chr12	113838086	113838087	PLBD2	medium	+
chr10	129890085	129890086	PTPRE	medium	+
chr10	129892379	129892380	PTPRE	medium	+
chr17	76104906	76104907	TMC6	medium	-
chr17	76103521	76103522	TMC6	medium	-
chr15	99679831	99679832	SYNM	medium	+
chr15	99681879	99681880	SYNM	medium	+
chr15	99683742	99683743	SYNM	medium	+
chr15	99685522	99685523	SYNM	medium	+
chr15	99686359	99686360	SYNM	medium	+
chr15	99688556	99688557	SYNM	medium	+
chr3	101315012	101315013	PCNP	medium	+
chr3	101315294	101315295	PCNP	medium	+
chr3	101316621	101316622	PCNP	medium	+
chr3	101318530	101318531	PCNP	medium	+
chr3	101319648	101319649	PCNP	medium	+
chr3	101323308	101323309	PCNP	medium	+
chr3	101327552	101327553	PCNP	medium	+
chr4	124332719	124332720	SPRY1	medium	+
chr19	42587244	42587245	ZNF574	medium	+
chr11	35251567	35251568	CD44	medium	+
chr11	35252246	35252247	CD44	medium	+
chr11	35252456	35252457	CD44	medium	+
chr11	35252988	35252989	CD44	medium	+
chr11	35253315	35253316	CD44	medium	+
chr11	35253902	35253903	CD44	medium	+
chr11	35254957	35254958	CD44	medium	+
chr11	35256482	35256483	CD44	medium	+
chr17	42927981	42927982	EFTUD2	medium	-
chr17	42927719	42927720	EFTUD2	medium	-
chr17	42927335	42927336	EFTUD2	medium	-
chr17	42926328	42926329	EFTUD2	medium	-
chr17	42925042	42925043	EFTUD2	medium	-
chr17	42923348	42923349	EFTUD2	medium	-
chr17	42920923	42920924	EFTUD2	medium	-
chr17	42919938	42919939	EFTUD2	medium	-
chr17	42918667	42918668	EFTUD2	medium	-
chr17	42916641	42916642	EFTUD2	medium	-
chr17	42915255	42915256	EFTUD2	medium	-
chr17	61913792	61913793	PSMC5	medium	+
chr17	61920991	61920992	PSMC5	medium	+
chr3	44454976	44454977	TCAIM	medium	+
chr3	44455590	44455591	TCAIM	medium	+
chr3	44464975	44464976	TCAIM	medium	+
chrX	53399678	53399679	SMC1A	medium	-
chrX	53399358	53399359	SMC1A	medium	-
chrX	53399120	53399121	SMC1A	medium	-
chrX	53398336	53398337	SMC1A	medium	-
chrX	53388452	53388453	SMC1A	medium	-
chr7	116202789	116202790	CAV1	medium	+
chr8	37700985	37700986	BRF2	medium	-
chr8	37695854	37695855	BRF2	medium	-
chr8	37687718	37687719	BRF2	medium	-
chr1	150189688	150189689	ANP32E	medium	-
chr1	150188321	150188322	ANP32E	medium	-
chr1	150187686	150187687	ANP32E	medium	-
chr1	150186286	150186287	ANP32E	medium	-
chr1	150176564	150176565	ANP32E	medium	-
chr11	134135501	134135502	ACAD8	medium	+
chr11	134137205	134137206	ACAD8	medium	+
chr11	134141312	134141313	ACAD8	medium	+
chrX	134021949	134021950	MOSPD1	medium	-
chrX	134009537	134009538	MOSPD1	medium	-
chrX	134007047	134007048	MOSPD1	medium	-
chr19	18637688	18637689	FKBP8	medium	-
chr4	664088	664089	ATP5I	medium	-
chr11	6468564	6468565	TRIM3	medium	-
chr11	6466812	6466813	TRIM3	medium	-
chr11	6466392	6466393	TRIM3	medium	-
chr2	220393297	220393298	CHPF	medium	-
chr11	118412360	118412361	IFT46	medium	-
chr11	118408102	118408103	IFT46	medium	-
chr11	118406952	118406953	IFT46	medium	-
chr12	118471006	118471007	WSB2	medium	-
chr12	118470520	118470521	WSB2	medium	-
chr12	118470289	118470290	WSB2	medium	-
chr12	118468777	118468778	WSB2	medium	-
chr12	118467610	118467611	WSB2	medium	-
chr12	118465513	118465514	WSB2	medium	-
chr12	121739199	121739200	ANAPC5	medium	-
chr12	121738828	121738829	ANAPC5	medium	-
chr12	121731777	121731778	ANAPC5	medium	-
chr5	68647331	68647332	TAF9	medium	-
chr5	68646840	68646841	TAF9	medium	-
chr5	68646608	68646609	TAF9	medium	-
chr5	68644724	68644725	TAF9	medium	-
chr5	68644124	68644125	TAF9	medium	-
chr5	68640121	68640122	TAF9	medium	-
chr20	60780016	60780017	MTG2	medium	+
chr20	60782029	60782030	MTG2	medium	+
chr20	60783035	60783036	MTG2	medium	+
chr20	60783420	60783421	MTG2	medium	+
chr20	60786046	60786047	MTG2	medium	+
chr5	140053638	140053639	WDR55	medium	+
chr5	140055081	140055082	WDR55	medium	+
chr2	74698417	74698418	MRPL53	medium	-
chr2	74697601	74697602	MRPL53	medium	-
chr2	74695816	74695817	MRPL53	medium	-
chr2	74694438	74694439	MRPL53	medium	-
chr2	74693460	74693461	MRPL53	medium	-
chr2	74691398	74691399	MRPL53	medium	-
chr2	74691100	74691101	MRPL53	medium	-
chr2	74690808	74690809	MRPL53	medium	-
chr2	74690219	74690220	MRPL53	medium	-
chr2	74689956	74689957	MRPL53	medium	-
chr2	74688251	74688252	MRPL53	medium	-
chr16	84701423	84701424	KLHL36	medium	+
chr16	84703618	84703619	KLHL36	medium	+
chr6	17620323	17620324	FAM8A1	medium	+
chr6	17623193	17623194	FAM8A1	medium	+
chr6	17625742	17625743	FAM8A1	medium	+
chr4	38818069	38818070	TLR6	medium	-
chr4	38816029	38816030	TLR6	medium	-
chr4	38810683	38810684	TLR6	medium	-
chr1	12092681	12092682	MIIP	medium	+
chr1	12094041	12094042	MIIP	medium	+
chr1	12095874	12095875	MIIP	medium	+
chr1	12096135	12096136	MIIP	medium	+
chr1	12097497	12097498	MIIP	medium	+
chr6	34844931	34844932	TAF11	medium	-
chr6	34837737	34837738	TAF11	medium	-
chr6	34832327	34832328	TAF11	medium	-
chr17	46942069	46942070	CALCOCO2	medium	+
chr17	46943041	46943042	CALCOCO2	medium	+
chr17	46943410	46943411	CALCOCO2	medium	+
chr17	46944082	46944083	CALCOCO2	medium	+
chr17	46944461	46944462	CALCOCO2	medium	+
chr17	46944882	46944883	CALCOCO2	medium	+
chr17	46945317	46945318	CALCOCO2	medium	+
chr17	46945539	46945540	CALCOCO2	medium	+
chr17	46949965	46949966	CALCOCO2	medium	+
chr17	46951790	46951791	CALCOCO2	medium	+
chr17	46953007	46953008	CALCOCO2	medium	+
chr2	224460841	224460842	SCG2	medium	-
chr2	224457011	224457012	SCG2	medium	-
chr17	63007093	63007094	GNA13	medium	-
chr17	63005441	63005442	GNA13	medium	-
chr17	63002665	63002666	GNA13	medium	-
chr17	62998248	62998249	GNA13	medium	-
chr2	209223125	209223126	PIKFYVE	medium	+
chr15	83503603	83503604	WHAMM	medium	+
chr15	83509721	83509722	WHAMM	medium	+
chr15	83512277	83512278	WHAMM	medium	+
chr11	57172251	57172252	SLC43A3	medium	-
chr1	154177408	154177409	C1orf43	medium	-
chr1	154173892	154173893	C1orf43	medium	-
chr1	59120761	59120762	MYSM1	medium	-
chr3	52295119	52295120	PPM1M	medium	+
chr13	49884000	49884001	CAB39L	medium	-
chr13	49882795	49882796	CAB39L	medium	-
chr7	116146701	116146702	CAV2	medium	+
chr7	116147347	116147348	CAV2	medium	+
chr7	116147730	116147731	CAV2	medium	+
chr7	116148254	116148255	CAV2	medium	+
chr7	116148548	116148549	CAV2	medium	+
chr7	116154497	116154498	CAV2	medium	+
chr1	94335134	94335135	DNTTIP2	medium	-
chr1	94334376	94334377	DNTTIP2	medium	-
chr1	94334080	94334081	DNTTIP2	medium	-
chr1	94333806	94333807	DNTTIP2	medium	-
chr1	94333378	94333379	DNTTIP2	medium	-
chr3	47054880	47054881	NBEAL2	medium	+
chr3	47065940	47065941	NBEAL2	medium	+
chr20	1344685	1344686	FKBP1A	medium	-
chr20	1338010	1338011	FKBP1A	medium	-
chr20	1337004	1337005	FKBP1A	medium	-
chr20	1336694	1336695	FKBP1A	medium	-
chr19	42808255	42808256	CIC	medium	+
chr19	42808578	42808579	CIC	medium	+
chr19	42809730	42809731	CIC	medium	+
chr2	219461900	219461901	RQCD1	medium	+
chr2	219464566	219464567	RQCD1	medium	+
chr1	28865709	28865710	RCC1	medium	+
chr1	28867314	28867315	RCC1	medium	+
chr1	28867940	28867941	RCC1	medium	+
chr1	28868495	28868496	RCC1	medium	+
chr1	28869384	28869385	RCC1	medium	+
chr1	28869645	28869646	RCC1	medium	+
chr1	28870348	28870349	RCC1	medium	+
chr1	28870807	28870808	RCC1	medium	+
chr1	28871772	28871773	RCC1	medium	+
chr1	28872192	28872193	RCC1	medium	+
chr1	28872955	28872956	RCC1	medium	+
chr1	28873700	28873701	RCC1	medium	+
chr1	28876301	28876302	RCC1	medium	+
chr1	28876855	28876856	RCC1	medium	+
chr1	28877224	28877225	RCC1	medium	+
chr1	28878442	28878443	RCC1	medium	+
chr1	160330916	160330917	NCSTN	medium	+
chr1	160332170	160332171	NCSTN	medium	+
chr1	160332775	160332776	NCSTN	medium	+
chr1	160339865	160339866	NCSTN	medium	+
chr1	160342585	160342586	NCSTN	medium	+
chr11	62190124	62190125	AHNAK	medium	-
chr11	62189009	62189010	AHNAK	medium	-
chr11	62187596	62187597	AHNAK	medium	-
chr19	11487245	11487246	SWSAP1	medium	+
chr19	11487589	11487590	SWSAP1	medium	+
chr19	11488420	11488421	SWSAP1	medium	+
chr16	30683378	30683379	FBRS	medium	+
chr16	30688381	30688382	FBRS	medium	+
chr16	30688583	30688584	FBRS	medium	+
chr16	30692711	30692712	FBRS	medium	+
chr16	30693336	30693337	FBRS	medium	+
chr16	30695106	30695107	FBRS	medium	+
chr16	30696749	30696750	FBRS	medium	+
chr11	68709029	68709030	IGHMBP2	medium	+
chr11	68712806	68712807	IGHMBP2	medium	+
chr11	68713269	68713270	IGHMBP2	medium	+
chr11	68713874	68713875	IGHMBP2	medium	+
chr11	68714083	68714084	IGHMBP2	medium	+
chr11	68716861	68716862	IGHMBP2	medium	+
chr11	68717608	68717609	IGHMBP2	medium	+
chr11	68721689	68721690	IGHMBP2	medium	+
chr9	139932037	139932038	NPDC1	medium	-
chr9	139919313	139919314	NPDC1	medium	-
chr5	65476993	65476994	SREK1	medium	+
chr5	65477698	65477699	SREK1	medium	+
chr5	65478002	65478003	SREK1	medium	+
chr5	65478238	65478239	SREK1	medium	+
chr5	65479428	65479429	SREK1	medium	+
chr5	65479830	65479831	SREK1	medium	+
chr5	65481806	65481807	SREK1	medium	+
chr5	65485578	65485579	SREK1	medium	+
chr15	65736948	65736949	DPP8	medium	-
chr15	65734867	65734868	DPP8	medium	-
chr15	65728941	65728942	DPP8	medium	-
chr1	154554786	154554787	ADAR	medium	-
chr1	154551562	154551563	ADAR	medium	-
chr1	154550940	154550941	ADAR	medium	-
chr1	154547644	154547645	ADAR	medium	-
chr1	154546247	154546248	ADAR	medium	-
chr2	150426403	150426404	MMADHC	medium	-
chr2	150425955	150425956	MMADHC	medium	-
chr2	150425673	150425674	MMADHC	medium	-
chr2	150425386	150425387	MMADHC	medium	-
chr2	150425151	150425152	MMADHC	medium	-
chr2	150424884	150424885	MMADHC	medium	-
chr2	150424358	150424359	MMADHC	medium	-
chr2	150423732	150423733	MMADHC	medium	-
chr2	150421547	150421548	MMADHC	medium	-
chr2	150421149	150421150	MMADHC	medium	-
chr2	150417467	150417468	MMADHC	medium	-
chr16	2822498	2822499	SRRM2	medium	+
chr16	2828299	2828300	SRRM2	medium	+
chr16	2830506	2830507	SRRM2	medium	+
chr16	2830981	2830982	SRRM2	medium	+
chr9	135971751	135971752	RALGDS	medium	-
chr9	135970612	135970613	RALGDS	medium	-
chr9	135970120	135970121	RALGDS	medium	-
chr8	145647418	145647419	VPS28	medium	-
chr8	145647095	145647096	VPS28	medium	-
chr8	145637852	145637853	VPS28	medium	-
chr8	145637377	145637378	VPS28	medium	-
chr8	145636341	145636342	VPS28	medium	-
chr8	145635802	145635803	VPS28	medium	-
chr2	54048082	54048083	ERLEC1	medium	+
chr2	54050736	54050737	ERLEC1	medium	+
chr2	54051374	54051375	ERLEC1	medium	+
chr2	54053472	54053473	ERLEC1	medium	+
chr2	54059501	54059502	ERLEC1	medium	+
chr2	54060433	54060434	ERLEC1	medium	+
chr2	54060633	54060634	ERLEC1	medium	+
chr11	58294694	58294695	LPXN	medium	-
chr7	129656492	129656493	ZC3HC1	medium	-
chr7	129655798	129655799	ZC3HC1	medium	-
chr7	129654915	129654916	ZC3HC1	medium	-
chr1	20977953	20977954	PINK1	medium	+
chr1	20982584	20982585	PINK1	medium	+
chr11	57252357	57252358	SLC43A1	medium	-
chr2	96804836	96804837	DUSP2	medium	-
chr17	27077371	27077372	TRAF4	medium	+
chr17	27077695	27077696	TRAF4	medium	+
chr17	27077909	27077910	TRAF4	medium	+
chr17	27078532	27078533	TRAF4	medium	+
chr17	27079157	27079158	TRAF4	medium	+
chr17	27087535	27087536	TRAF4	medium	+
chr17	27089628	27089629	TRAF4	medium	+
chr17	27089880	27089881	TRAF4	medium	+
chr17	27091237	27091238	TRAF4	medium	+
chr17	27091783	27091784	TRAF4	medium	+
chr20	42739120	42739121	JPH2	medium	-
chr20	42738352	42738353	JPH2	medium	-
chr20	42735257	42735258	JPH2	medium	-
chr20	42734032	42734033	JPH2	medium	-
chr20	42726129	42726130	JPH2	medium	-
chr12	44187773	44187774	TWF1	medium	-
chr12	44187340	44187341	TWF1	medium	-
[truncated: 10,768 more rows]

## Sheet: eCLIP_control_genes
gene_symbol
GCLC
KLHL13
TFPI
AK2
RECQL
IBTK
BAIAP2L1
PAX6
DNAJC11
SYPL1
SPAG9
SCMH1
GABRA3
DNASE1L1
HEBP1
ZC3H3
RB1CC1
ERP44
BCLAF1
NUP160
RFC1
TRIT1
NOP16
RFC2
CLPTM1L
PIK3CB
OPN3
FAM114A2
YIPF1
CDK17
YBX3
OAT
TLE2
ME1
ZBTB11
FGFR2
ARFGEF1
PPAP2A
DHX29
IDH3G
GPKOW
SRBD1
IFT80
NUCKS1
NEDD4
RAB27A
PFN2
PTPN3
DGCR2
ATP2B1
PDCD2
ACTN1
PICALM
MGLL
ZZEF1
TIPIN
NUP37
SEMA3C
CELSR1
DLG1
SART3
MCAM
LXN
MKNK1
PAFAH1B3
CLDND1
ZNF510
XPO1
ITGAE
SSH1
COL16A1
HADHA
TXNDC16
SNX5
RPLP0
FH
HAUS4
CBX5
DFNB31
SRPK1
TMED1
ABLIM1
BCL7C
POLR2E
DDT
HIRA
HPS4
PATZ1
TCF20
JOSD1
DNAL4
LMF2
PDGFB
ST13
DESI1
BRD1
RBM23
LGMN
ALKBH1
SIX4
DICER1
CINP
NDRG3
RIMS4
SALL4
TCFL5
IDH3B
SNTA1
SCML2
MAGT1
STK24
VWA8
TSC22D1
ZNF821
SLC38A7
HCFC1R1
SLC7A5
GSPT1
TCEB2
KNOP1
UBE2W
UBR5
KCTD9
ECH1
SARS2
ERCC2
MEIS3
PLEKHA4
ADAP1
H2AFV
CPVL
CYP3A5
EZH2
ANKMY2
URGCP
TMEM245
ENG
GLIS3
BAG1
ZFAND5
EIF3A
ARHGAP21
CPEB3
ANKRD26
CCDC6
TRIM37
CBX1
GALK1
B9D1
CYTH1
DHX58
USP46
MTCH2
CARS
PRDM4
SELPLG
CORO1C
CAMKK2
LTA4H
PRR4
NOP2
CEP85L
MCM3
BMP5
PDE10A
LAMA4
MRPS27
CLK4
ARRDC3
SLC12A7
TTC33
EHHADH
UBE3A
CEP70
XRN1
TNNC1
NCL
DNAJC27
CCDC88A
FN1
CHMP3
DARS
SOS1
ATF2
SRSF4
MECR
SLC35D1
VAMP4
DPH5
NSL1
STAG1
KPTN
HMGN3
UBE3D
PPL
SATB2
KLF9
PHF19
VPS4B
ZBTB45
IRF2BPL
ABCD4
DNMT3A
FAM98A
AVPI1
LRP11
MRPS14
SNX19
NUDCD1
EPC1
MTRF1
ETF1
ARL1
CCDC53
CLU
TNFRSF10B
TRMT1L
BAI2
PDS5A
FAM126A
CIT
DDX39A
TUBA1B
METTL8
DNPEP
SLC12A4
PREX1
ATP5E
PMEPA1
IQSEC2
SERPINB6
HIST1H2BJ
MEA1
DEK
EMC3
UPF3B
SLC25A35
TTF1
CCDC93
CD70
SNRPD2
IPPK
UBR4
HP1BP3
UQCR11
A4GALT
POT1
PODXL
ARPP19
MTUS1
AJUBA
UBAC1
LAMA5
EIF3G
C1QL1
PPT1
SH3BP5
PSMC3IP
ACACA
NUP210
ENOSF1
POPDC3
FIGNL1
TRIM47
ZRANB2
MTSS1L
PCED1A
TPT1
BTBD2
GSTT2B
SEC14L4
MKRN1
MED6
MEIS2
VAV3
PSRC1
SPIRE1
SLC38A2
YWHAQ
ROCK2
IL15RA
ARGLU1
UBQLN1
AGTPBP1
DYNC1LI2
ABCB10
STX6
ALDH1L2
CKAP4
TBC1D4
RCBTB1
SPRY2
TNS3
SMPD4
ZFP37
GOLGA1
PDCL
YIPF3
MTCH1
PRKRIR
CREBZF
PRCP
PPP2R1B
NDUFAF1
ADAM10
RSL24D1
BCAR3
CCBL2
CALHM2
HECW2
PARP9
SPPL2A
UBL7
HNRNPD
PRDM5
CENPE
CASP6
CPNE8
LRIG3
GIT2
RHOF
DIAPH3
ZSCAN29
NCOA2
SEC11A
PARN
RPS2
NOB1
SS18
CBX8
PRDM15
DUS3L
AKT1
ADAMTS10
ZNF697
CREG1
TMCO1
MRPL9
GOLPH3L
TTC13
CEP170
SDE2
CDC42BPA
LBR
PDIA6
DUSP11
FAHD2B
HSPD1
DYNC1LI1
LRIG1
OSBPL11
NCEH1
KIAA0226
VPRBP
TBCK
TIFA
LHFPL2
FBXL17
NHP2
KLHL3
PHIP
ARHGAP18
GIGYF1
BIN3
LACTB2
NFIB
CDKN2B
ASTN2
POLE3
ANKRD1
MKI67
NPAT
HYOU1
DSN1
CABLES2
ORAOV1
HIRIP3
DHX37
TMEM18
UPF2
EPS8
KIN
CENPJ
TGOLN2
SPOCK1
CWF19L2
SREK1IP1
MCOLN2
FAM134B
ENAH
ATP5G3
SORBS2
VOPP1
TTC39B
C16orf87
RHOC
SLC16A1
ZKSCAN2
KCTD18
PSD3
C9orf41
C8orf37
UQCRB
NPTN
AIFM1
FBXO32
NTAN1
SSBP3
MYO1E
TAB3
SLC38A10
SPPL3
EYA3
B4GALT5
SPATA2
ELK4
RNF166
F11R
SNF8
HLCS
AMFR
GNE
CSTB
SPATC1L
C21orf58
PAQR6
YDJC
PCYT1A
C11orf48
C1orf123
PEF1
SYNC
PEX19
BPNT1
MEMO1
ERCC3
PMVK
PBXIP1
NEK10
PCOLCE2
RYK
LIPH
PBRM1
LRPAP1
SLC9B2
PGRMC2
CDC25A
ANXA5
PRMT10
EDIL3
TMEM161B
ELOVL7
TRA2A
RP9
CDCA7L
ZNF704
PEX2
KIAA0196
PSIP1
FBXO33
NDRG2
ZNF219
METTL3
ZFYVE1
HSPA12A
E2F7
CLMN
CKB
COX11
RRAD
AP1G1
TMEM170A
AKTIP
GOLGA2
GPRC5B
CRK
TBC1D2B
POP5
ACAA2
ANKRD11
TRAPPC9
KRT80
CD320
TK1
ZNF598
PCMTD1
RFWD3
ZBTB5
PXDC1
HNRNPH1
HSPBAP1
NSMCE1
CD2BP2
CKAP2L
BUB1
ROBO1
WNT10B
BRD3
IFFO2
FAXDC2
STX8
TMED10
KRT8
ELOVL6
CDH2
ATF7
TRIAP1
ZNF160
C1GALT1C1
NPTX1
RSL1D1
ENC1
RGS19
EXOSC10
ZNF217
FRMD3
PAIP1
ALG14
ZNF24
ZFAND4
BNC2
GOLGB1
MMRN2
MAP3K11
CXorf23
PHC3
DDX23
ZNHIT2
RALGAPA1
MRPL11
SEZ6L2
LSM1
EIF1AD
MBLAC2
BNIP3
ACBD7
PLA2G16
RPS6KA3
SAMD12
GBA
MRFAP1L1
TMEM107
TRIML2
RCC2
C17orf96
GEMIN4
SHARPIN
DCTPP1
PITPNB
LRRC57
HIST3H2A
DDX60L
ZBTB20
RFX7
ZNF329
EXT1
MAFA
CCDC125
COA5
ALYREF
LIN9
PRKX
PPP1R2
PGP
TM2D3
MAML2
TOP1MT
HDDC3
ATL3
JAG2
PTRHD1
NDUFA6
KIAA0825
C17orf70
PRAME
ANKFY1
PCYT2
BCAP31
PTCH1
ZBTB6
PPP1CC
NKRF
KATNA1
TAF9B
TCEA1
NHEJ1
FANCA
MCRS1
HIST1H1C
WNT7B
C15orf52
SUMO2
LDOC1L
NDUFA4
LITAF
TSPYL1
TMEM194B
WDSUB1
SRGAP3
ZNF34
TPK1
SULF2
XRCC2
C6orf106
ANXA6
HIST1H3J
PIGN
C5orf42
MCMBP
KIF13B
HIST1H4K
ZNF823
ZNF121
HMGN5
HELZ
ASPH
LDB1
TMEM184B
MTOR
DENND4B
DCAF12
PRC1
APRT
NAGA
FAM127B
C9orf37
NELFE
BAG6
GNB2L1
C4orf46
NAP1L4
HMGN1
TAS2R50
TAS2R14
C17orf51
FAM127C
COG8
CPNE1
AC010336.1
PHB2
GOLGA8B
TMEM242
PAM16
C5orf54
PLEKHM1
C1orf233
DHFR
C15orf38
CEBPA
ZNF564
SEPP1
AP5B1
TAS2R30
NFYA
ST7
MSL3
TMEM132A
ZNF263
PHTF2
ADIPOR2
PAFAH1B1
MYLIP
MPND
UBE3C
FAM76A
VTA1
STARD3NL
CD9
MRC2
ANLN
ZMYND11
MATR3
RALBP1
GPR124
EHD2
VRK2
ARNTL2
RABEP1
HMGB3
SARS
TUBG2
MFAP3
PI4K2B
TLL1
ZFYVE16
SPDL1
JADE2
POLR2B
LTBP1
NEDD4L
RAD51
IL17RB
SOAT1
ATP2B4
CTDP1
PIGV
ANKS1A
MCM10
SPEN
ZC3H15
MTHFD2
FOXJ2
NFYC
METTL22
PDK3
CYFIP1
GAL
RPL31
UBE2D1
MPP5
NFATC3
EVC
MCM2
LLGL2
RAB7A
PPP1R12B
DNAJC10
JADE1
RIF1
DLGAP4
EXD2
KIAA1467
EIF3I
MAP3K4
CPNE3
RAD54L
IPO11
EPDR1
SNX10
DNM1L
PEBP1
RCOR1
NDUFB2
PDPR
MLTK
CDV3
WDR76
PHGDH
MYL6
CDC45
HSP90AB1
CDC7
PALMD
HNRNPM
CDC34
RASSF7
MED15
CRKL
KDELR3
TNRC6B
KCTD17
L3MBTL2
KIAA0586
AHSA1
KIAA0247
YY1
KIAA0391
NELFCD
TRIB3
SEC23B
TM9SF4
CHMP4B
CEP192
RIOK3
ATG4A
PGRMC1
POLA1
EMD
TAZ
SMS
PHEX
CENPI
ARHGEF7
NUTF2
DHODH
USB1
SLC7A6
FOXF1
TMC5
ZDHHC2
FZD3
CPQ
EMC2
SYDE1
CCDC9
CYTH2
GRWD1
USF2
SIPA1L3
GTPBP10
DUS4L
MPP6
MET
LFNG
SSBP1
EIF3B
EIF4H
FKTN
SEC61B
KIAA1432
KANK1
NCS1
UBE2R2
DDX50
BCCIP
NEURL1
CCNY
RPL28
TADA2A
KPNB1
PNPO
CDK5RAP3
PIGL
CNTNAP1
SLC9A3R1
SLAIN2
CPE
RPL34
CPZ
RAPGEF2
ELP4
SC5D
NAA40
GTF2H1
KRT18
TENC1
ELK3
CDKN1B
LTBR
GTF2H3
RFC5
CPSF6
KCTD20
CD83
BAG2
ACOT13
EYA4
FAM120B
TBP
MRPS30
ATP6V0E1
SMC4
TIMMDC1
PCCB
KAT2B
WDR48
KLHL24
SLC4A3
SPTBN1
COQ10B
PPP1R7
ARID3A
TCEANC2
PRPF3
ARTN
DARS2
SLC35A3
RPS6KA1
ARID1A
CENPF
OSBPL9
RCN2
CAMSAP2
NRP2
SPCS2
FOXO3
RPN2
SET
NEK6
HSDL2
TTLL5
YPEL5
HELLS
PAIP2
PLS1
AKAP1
SCPEP1
NCAPH
MND1
LIAS
GPSM2
RASL11A
CALD1
PLAU
CISD1
PKN1
AMD1
PFKFB2
CSE1L
RAB22A
MPHOSPH10
DTD1
DSTN
MGME1
ITPA
MCM8
AGO3
RBM42
UBA2
FRMD8
RAP1B
SIN3B
EMC6
AKAP9
GNG11
PAICS
SDF2L1
CPA4
PRKRIP1
CALU
GAD1
PSMG2
SPCS3
FAM64A
SLC44A2
GNL3L
SH3BP4
COL5A1
ADRM1
TRIM28
EIF2S3
MED18
ZNF227
TUBG1
VPS25
IL13RA1
WDR44
LLGL1
LANCL2
SNAP25
BTBD3
NXT1
CTNNBL1
RBM38
GPALPP1
EPHB2
CSNK1G2
RTN3
E2F5
SWAP70
NAPG
KIAA1468
CABLES1
CTSL
PRR5L
PRRG4
MRPL44
ARMC9
C2orf49
PWP1
KIAA1033
COG3
ABHD17C
NMT1
TACO1
ACTL6A
NIPSNAP3A
ATP6V1G1
NCBP1
POLR1E
TAF8
NUSAP1
CASC5
RTF1
PAQR5
ITPKA
RTCA
HADHB
PPM1B
CEP55
FAM149B1
MYPN
GLCE
BMP2K
SHROOM3
HADH
RGS3
FGD4
TAPBPL
2021-03-09
SDSL
NUPL1
NABP2
ZNF740
RB1
SETD1B
SLC38A6
NAA30
HMG20A
IGF1R
ABHD2
NUDT7
KSR1
TOM1L1
ARSG
CLTC
SLC16A3
CCDC97
SAE1
RPL13A
RPL11
KIF2C
STRIP1
TIPRL
TOR1AIP1
TARS2
PIP5K1A
SMYD2
DEGS1
FBXO28
CNIH4
RPS27A
CDCA7
SLC25A38
ABHD10
LPP
SPATA5
METTL14
NDUFS6
G3BP1
CDKAL1
TPBG
ZMYM4
C7orf55-LUC7L2
PRPS1
FBXO25
NSDHL
SLC25A37
TACC1
TERF1
MAL2
CEP78
ZNF462
UGCG
RPL7A
MSRB2
EIF4EBP2
LRRC27
MTG1
GSTO1
SERPINH1
LSM14B
TMCO3
PRSS23
C12orf23
MGAT5
UHMK1
SUV39H2
RASGRP3
CWC27
TUBGCP5
CMIP
KCTD15
IMPACT
PITPNC1
TSEN2
USP43
USP25
GRAMD3
CNOT8
MCU
SH3RF2
ZDHHC5
GALK2
RNF111
DYRK1A
AGAP1
RHPN1
MRAS
FAIM
HIST1H2BD
CCAR2
CACHD1
IGF2BP1
CBR3
BTG2
TMEM69
CCDC117
ZBTB8A
PKNOX1
DIP2A
CACFD1
SAFB
FLAD1
MUM1
PPP1R16A
ORAI2
MAML1
MED11
C16orf59
CMPK1
FAM102B
SLC30A7
PEA15
C1orf115
CNST
PDLIM5
SCNM1
SRGAP2
STT3B
GMPS
TIPARP
PRKCD
S100P
AIMP1
APEH
RNF123
HSPA4L
NAA15
EGFLAM
UBLCP1
UQCRQ
GALNT10
SAP30L
PTTG1
CAMLG
OSR2
INTS8
C9orf89
ATP7A
HPRT1
BMS1
HTRA1
BTRC
SENP8
WBP1L
SMPD1
RIMKLB
NGFRAP1
DIS3L
PBX3
CERCAM
COQ7
ZNF646
TPM4
GATAD2A
CDT1
ZNF701
PSCA
HDGFRP2
IGFBP6
E4F1
SLC3A2
COPS6
KIAA1586
VASN
RBPJ
PXK
2021-09-02
POLR3D
CDKN2AIP
ZNF30
ATOH8
PLEKHA2
CLIC4
UGP2
PUSL1
UBE2E3
CNTROB
SIMC1
HNRNPA3
SOCS6
POLH
FOXN2
MTM1
ATP6V0E2
PRKCE
JAGN1
FAM98B
ETFDH
SPSB1
RHNO1
PRNP
THOP1
CALB2
ISG20
BSG
CSDC2
MRPL52
RPL38
KAT5
PARP14
C11orf86
GPR137
CCS
TRMT10C
EXO1
AKIRIN1
KIAA1551
UBE2C
MRPS22
PSMD2
BANF1
SMIM19
RUFY1
BASP1
ANO6
ZBTB33
RPLP2
AGTRAP
TMEM187
DMAP1
FAM132B
MPI
RMI1
SAMD4B
RAD23A
C14orf28
MAF1
TRNAU1AP
FAHD1
ZNRF2
HMHA1
FAM73A
NPM1
RNF135
C3orf58
BACE2
C1S
KPNA2
ORAI1
CEP97
GLRX5
LIMK2
TTC3
RPL35A
C11orf54
RUVBL2
FAM167B
ADRA2C
UBE2F
TSPYL2
ZDHHC23
FOXO4
NOC4L
SIVA1
ZBTB37
BRCC3
OLFML2A
IFIT1
MORF4L1
SLC52A2
NAT8L
LRCH3
INSIG1
MITF
HSPA14
TET3
ISG15
FOCAD
GJB3
ZNF567
ZNF79
ACADSB
TUBB
ACN9
GM2A
ZNF138
ARRDC1
PCNXL3
C9orf169
HIST1H4J
HNRNPAB
RAB40C
RPE
MPZL1
VPS13A
C1orf122
MRPL42
2021-03-05
AKR1B10
MAN1A2
ASNA1
UVRAG
CALM1
PAPSS2
SLC9A6
UNC13B
GK
INPP5F
PRMT6
CHIC1
ZDBF2
C6orf48
MSH5
ABCF1
PRR3
DDR1
TRIM13
VIT
LIN52
LNP1
SLC48A1
SIPA1
DDX47
ZNF845
NEURL1B
TENM3
APOL6
SMIM13
RP4-758J18.2
HSBP1L1
WBP1
TTC4
PGAM5
MPV17L2
EID1
HMBS
LSM14A
FNTB
PMF1-BGLAP
AC026740.1
AP003733.1
