# Supplementary material for: Integrator enforces the fidelity of transcriptional termination at protein-coding genes
Source: Sci Adv. 2021 Nov 3;7(45):eabe3393. doi: 10.1126/sciadv.abe3393 (PMC8565846; doi:10.1126/sciadv.abe3393)
Supplement: Supplementary file 2 — Tables S1 and S2 [file sciadv.abe3393_tables_s1_and_s2.zip › sciadv.abe3393_table_s2.xlsx]

## Sheet: Sheet1
Gene name	Primer sequence
RRP1 canonical-forward	CTCGCCAGAGAAGGAGGA
RRP1 canonical-reverse	ATCACTCCCTGCGTTTCTTC
RRP1 extension-forward	CCTCCCTGCCAGCTAATTT
RRP1 extension-reverse	GCTTGTAATCCCAGCACTTTG
ARHGEF16 canonical-forward	ACTTTGCCCGCTTCATCA
ARHGEF16 canonical-reverse	CCACTTGCTGATTGGAGACA
ARHGEF16 extended-forward	CCTATCCCAAACAGGCATTGA
ARHGEF16 extended-reverse	GGTGCATTTGGGTGAGAAGA
DELE1 canonical-forward	GACCTGACTCCCTATATTGTTTCC
DELE1 canonical-reverse	GGTCCTCTCTGTGGTGAAATG
DELE1 extended-forward	AGTTAAGTCACACATCTGCTAGG
DELE1 extended-reverse	AGCTCTTCAGAGAGAGGGTAG
OAZ1 canonical-forward	GCTCCGAACCTTCAGCTTT
OAZ1 canonical-reverse	CGAACGTGTAGGCCATGAA
OAZ1 extended-forward	CCAGAGTGGGCACCTTTATT
OAZ1 extended-reverse	TCCCAAAGTGCTGGGATTAC
GPI	CTGGTAGACGGCAAGGATGTGA
GPI	TCCGTGATGGTCTTGCCTGTGT
